# Supplementary material for: Cortico-autonomic local arousals and heightened somatosensory arousability during NREMS of mice in neuropathic pain
Source: eLife. 2021 Jul 6;10:e65835. doi: 10.7554/eLife.65835 (PMC8291975; doi:10.7554/eLife.65835)
Supplement: Figure 1—source data 1. — There is one .csv file for each panel except (G). In case of the two datasets used in panel (G), one .csv file for each dataset is generated and appropriately labeled. Additionally, a commented .pdf file with test statistics and p values is provided. [file elife-65835-fig1-data1.zip]

Archive with 14 entries (13 files):
- Figure_6_figure_supplement_1/
- Figure_6_figure_supplement_1/Fig6_S1B.csv
- Figure_6_figure_supplement_1/Fig6_S1C.csv
- Figure_6_figure_supplement_1/Fig6_S1D_peakHeight.csv
- Figure_6_figure_supplement_1/Fig6_S1D_peakWidth.csv
- Figure_6_figure_supplement_1/Fig6_S1D_Prop.csv
- Figure_6_figure_supplement_1/Fig6_S1E_peakHeight.csv
- Figure_6_figure_supplement_1/Fig6_S1E_peakWidth.csv
- Figure_6_figure_supplement_1/Fig6_S1E_Prop.xlsx
- Figure_6_figure_supplement_1/Fig6_S1F_peakHeight.csv
- Figure_6_figure_supplement_1/Fig6_S1F_peakWidth.csv
- Figure_6_figure_supplement_1/Fig6_S1F_Prop.csv
- Figure_6_figure_supplement_1/Figure_6_figure_supplement_1.pdf
- Figure_6_figure_supplement_1/README.txt
