# Supplementary material for: Cortico-autonomic local arousals and heightened somatosensory arousability during NREMS of mice in neuropathic pain
Source: eLife. 2021 Jul 6;10:e65835. doi: 10.7554/eLife.65835 (PMC8291975; doi:10.7554/eLife.65835)
Supplement: Figure 1—source data 1. — There is one .csv file for each panel except (G). In case of the two datasets used in panel (G), one .csv file for each dataset is generated and appropriately labeled. Additionally, a commented .pdf file with test statistics and p values is provided. [file elife-65835-fig1-data1.zip › Figure_6_figure_supplement_1/Fig6_S1B.csv]

ani	type	sni	val
2	1	1	-0.185756337163824
3	1	1	-0.00141937994092743
5	1	0	-0.29962604602386
6	1	1	-0.380392039812057
17	1	1	-0.143826538129592
18	1	1	-0.260280482139952
21	1	0	-0.459572092401208
22	1	1	-0.0496550783161634
23	1	0	-0.534302925689358
26	1	1	-0.20354314777788
27	1	1	-0.0926156258615005
29	1	0	-0.293875935629192
31	1	1	-0.0262628023183715
33	1	0	-0.434333132123894
2	2	1	-0.340702913502471
3	2	1	-0.112217357868518
5	2	0	-0.494730926278347
6	2	1	-0.511108899590789
17	2	1	-0.330246840045132
18	2	1	-0.403037575704404
21	2	0	-0.612927466467492
22	2	1	-0.354432165601755
23	2	0	-0.709150714816973
26	2	1	-0.404967297403792
27	2	1	-0.437480136081649
29	2	0	-0.446888212999272
31	2	1	-0.214544856154704
33	2	0	-0.578223953687627
