# Supplementary material for: Cortico-autonomic local arousals and heightened somatosensory arousability during NREMS of mice in neuropathic pain
Source: eLife. 2021 Jul 6;10:e65835. doi: 10.7554/eLife.65835 (PMC8291975; doi:10.7554/eLife.65835)
Supplement: Figure 1—source data 1. — There is one .csv file for each panel except (G). In case of the two datasets used in panel (G), one .csv file for each dataset is generated and appropriately labeled. Additionally, a commented .pdf file with test statistics and p values is provided. [file elife-65835-fig1-data1.zip › Figure_6_figure_supplement_1/Fig6_S1C.csv]

ani	type	sni	val
2	1	1	7.93625879417202
3	1	1	7.48727624090096
5	1	0	8.58320854024104
6	1	1	8.15131922571897
17	1	1	8.95502396387803
18	1	1	8.28713451272295
21	1	0	8.26051687630957
22	1	1	8.727997195303
23	1	0	8.25319240756409
26	1	1	8.01376915485152
27	1	1	8.19704754669352
29	1	0	6.94531805181198
31	1	1	8.63675195260222
33	1	0	8.24730609609813
2	2	1	5.94401004482053
3	2	1	6.31581655054045
5	2	0	5.68655242162854
6	2	1	5.66989242941256
17	2	1	5.84119449206358
18	2	1	6.44294138756879
21	2	0	6.66676102054266
22	2	1	5.04993537227821
23	2	0	5.7445853474041
26	2	1	5.99566864100326
27	2	1	5.7745990618437
29	2	0	6.20824468269568
31	2	1	4.95289024614486
33	2	0	6.33793997107837
