# Supplementary material for: Cortico-autonomic local arousals and heightened somatosensory arousability during NREMS of mice in neuropathic pain
Source: eLife. 2021 Jul 6;10:e65835. doi: 10.7554/eLife.65835 (PMC8291975; doi:10.7554/eLife.65835)
Supplement: Figure 1—source data 1. — There is one .csv file for each panel except (G). In case of the two datasets used in panel (G), one .csv file for each dataset is generated and appropriately labeled. Additionally, a commented .pdf file with test statistics and p values is provided. [file elife-65835-fig1-data1.zip › Figure_6_figure_supplement_1/Fig6_S1D_peakHeight.csv]

ani	type	sni	val
17	1	1	0.548675904013396
18	1	1	0.359843831835197
21	1	0	0.337107536753122
22	1	1	0.550131248373949
23	1	0	0.379155362689113
26	1	1	0.383590068326033
27	1	1	0.440914836600608
29	1	0	0.496685205962625
31	1	1	0.361717633804033
33	1	0	0.40397281632427
17	2	1	0.356810472370563
18	2	1	0.213765489371656
21	2	0	0.173297871828077
22	2	1	0.411339443320413
23	2	0	0.286388952309191
26	2	1	0.21215201091694
27	2	1	0.257186939290547
29	2	0	0.357410581717501
31	2	1	0.17621357647877
33	2	0	0.332882371644265
