# Supplementary material for: Cortico-autonomic local arousals and heightened somatosensory arousability during NREMS of mice in neuropathic pain
Source: eLife. 2021 Jul 6;10:e65835. doi: 10.7554/eLife.65835 (PMC8291975; doi:10.7554/eLife.65835)
Supplement: Figure 1—source data 1. — There is one .csv file for each panel except (G). In case of the two datasets used in panel (G), one .csv file for each dataset is generated and appropriately labeled. Additionally, a commented .pdf file with test statistics and p values is provided. [file elife-65835-fig1-data1.zip › Figure_6_figure_supplement_1/Fig6_S1D_peakWidth.csv]

ani	type	sni	val
17	1	1	7.87690733580342
18	1	1	6.86318297876097
21	1	0	6.91892117194799
22	1	1	6.97170921262394
23	1	0	7.57347528547355
26	1	1	6.57940729083751
27	1	1	7.2787826593561
29	1	0	5.80148944865285
31	1	1	7.70582527747078
33	1	0	6.34029938879502
17	2	1	5.52231284672062
18	2	1	6.13699704363435
21	2	0	5.24605830971968
22	2	1	5.08326158699895
23	2	0	5.16387541393561
26	2	1	5.38918699979432
27	2	1	4.94092091950175
29	2	0	5.37340124919607
31	2	1	5.78363831143876
33	2	0	5.83392332740307
