# Supplementary material for: Cortico-autonomic local arousals and heightened somatosensory arousability during NREMS of mice in neuropathic pain
Source: eLife. 2021 Jul 6;10:e65835. doi: 10.7554/eLife.65835 (PMC8291975; doi:10.7554/eLife.65835)
Supplement: Figure 1—source data 1. — There is one .csv file for each panel except (G). In case of the two datasets used in panel (G), one .csv file for each dataset is generated and appropriately labeled. Additionally, a commented .pdf file with test statistics and p values is provided. [file elife-65835-fig1-data1.zip › Figure_6_figure_supplement_1/Fig6_S1E_peakHeight.csv]

ani	type	sni	val
9	1	0	0.511703324674263
10	1	1	0.459550467099353
11	1	1	0.437570799494176
12	1	0	0.43121373776705
13	1	0	0.450244243275835
14	1	1	0.540810088605949
15	1	1	0.517029282078168
16	1	0	0.480727223321986
17	1	1	0.548675904013396
18	1	1	0.359843831835197
20	1	0	0.381502052145745
21	1	0	0.337107536753122
22	1	1	0.550131248373949
23	1	0	0.379155362689113
25	1	1	0.405559895474124
26	1	1	0.383590068326033
27	1	1	0.440914836600608
28	1	1	0.517076653189326
29	1	0	0.496685205962625
30	1	0	0.428649537437682
31	1	1	0.361717633804033
32	1	0	0.399836644082584
33	1	0	0.40397281632427
9	2	0	0.354184901919579
10	2	1	0.335829623803386
11	2	1	0.331686537100861
12	2	0	0.260773541338314
13	2	0	0.248170233277503
14	2	1	0.364911231922
15	2	1	0.3518662115757
16	2	0	0.357588138151984
17	2	1	0.356810472370563
18	2	1	0.213765489371656
20	2	0	0.238625221770635
21	2	0	0.173297871828077
22	2	1	0.411339443320413
23	2	0	0.286388952309191
25	2	1	0.296319126969995
26	2	1	0.21215201091694
27	2	1	0.257186939290547
28	2	1	0.352630736538038
29	2	0	0.357410581717501
30	2	0	0.308310120457148
31	2	1	0.17621357647877
32	2	0	0.272532883461142
33	2	0	0.332882371644265
