# Supplementary material for: Cortico-autonomic local arousals and heightened somatosensory arousability during NREMS of mice in neuropathic pain
Source: eLife. 2021 Jul 6;10:e65835. doi: 10.7554/eLife.65835 (PMC8291975; doi:10.7554/eLife.65835)
Supplement: Figure 1—source data 1. — There is one .csv file for each panel except (G). In case of the two datasets used in panel (G), one .csv file for each dataset is generated and appropriately labeled. Additionally, a commented .pdf file with test statistics and p values is provided. [file elife-65835-fig1-data1.zip › Figure_6_figure_supplement_1/Fig6_S1E_peakWidth.csv]

ani	type	sni	val
9	1	0	7.5052207757284
10	1	1	6.99238150675208
11	1	1	7.21972321231968
12	1	0	8.1332634676201
13	1	0	8.71796458725359
14	1	1	7.65314508277876
15	1	1	7.96504369161694
16	1	0	7.76741039147026
17	1	1	7.87690733580342
18	1	1	6.86318297876097
20	1	0	7.7520276258874
21	1	0	6.91892117194799
22	1	1	6.97170921262394
23	1	0	7.57347528547355
25	1	1	6.92076975431515
26	1	1	6.57940729083751
27	1	1	7.2787826593561
28	1	1	8.19188123243666
29	1	0	5.80148944865285
30	1	0	7.82692224731746
31	1	1	7.70582527747078
32	1	0	7.26050123727032
33	1	0	6.34029938879502
9	2	0	5.95565519510684
10	2	1	5.61508049240253
11	2	1	5.19242197443892
12	2	0	5.85411732721362
13	2	0	5.81933065752673
14	2	1	5.7601551714097
15	2	1	5.65178749310039
16	2	0	5.57679597478981
17	2	1	5.52231284672062
18	2	1	6.13699704363435
20	2	0	5.97001923068844
21	2	0	5.24605830971968
22	2	1	5.08326158699895
23	2	0	5.16387541393561
25	2	1	5.15066254683389
26	2	1	5.38918699979432
27	2	1	4.94092091950175
28	2	1	5.43234485986957
29	2	0	5.37340124919607
30	2	0	5.39706066573531
31	2	1	5.78363831143876
32	2	0	5.2956480881641
33	2	0	5.83392332740307
