# Supplementary material for: Cortico-autonomic local arousals and heightened somatosensory arousability during NREMS of mice in neuropathic pain
Source: eLife. 2021 Jul 6;10:e65835. doi: 10.7554/eLife.65835 (PMC8291975; doi:10.7554/eLife.65835)
Supplement: Figure 1—source data 1. — There is one .csv file for each panel except (G). In case of the two datasets used in panel (G), one .csv file for each dataset is generated and appropriately labeled. Additionally, a commented .pdf file with test statistics and p values is provided. [file elife-65835-fig1-data1.zip › Figure_6_figure_supplement_1/Fig6_S1F_peakHeight.csv]

ani	type	sni	val
2	1	1	0.513777486745994
3	1	1	0.0337612221332941
4	1	0	0.0907082870006448
5	1	0	-0.237156526692957
6	1	1	-0.0305922538934503
7	1	0	-0.441797570650401
8	1	1	-0.22192930472728
9	1	0	0.233944793736886
10	1	1	0.204935142490024
11	1	1	-0.0540252051344565
13	1	0	0.102006371572019
14	1	1	0.192004224419825
15	1	1	0.138128925457436
16	1	0	0.0498812397223814
2	2	1	0.420267622538481
3	2	1	0.0059624241103465
4	2	0	-0.0643510873606787
5	2	0	-0.311951546888206
6	2	1	-0.208558867516286
7	2	0	-0.53062546188183
8	2	1	-0.362066007816484
9	2	0	0.0890820575367407
10	2	1	0.0853200589855452
11	2	1	-0.185401615094327
13	2	0	0.085212539066789
14	2	1	0.00952098986977714
15	2	1	0.0619998514233944
16	2	0	-0.0582611904072108
