# Supplementary material for: Cortico-autonomic local arousals and heightened somatosensory arousability during NREMS of mice in neuropathic pain
Source: eLife. 2021 Jul 6;10:e65835. doi: 10.7554/eLife.65835 (PMC8291975; doi:10.7554/eLife.65835)
Supplement: Figure 1—source data 1. — There is one .csv file for each panel except (G). In case of the two datasets used in panel (G), one .csv file for each dataset is generated and appropriately labeled. Additionally, a commented .pdf file with test statistics and p values is provided. [file elife-65835-fig1-data1.zip › Figure_6_figure_supplement_1/Fig6_S1F_peakWidth.csv]

ani	type	sni	val
2	1	1	7.1650629834901
3	1	1	6.41708059639902
4	1	0	6.15391608038238
5	1	0	7.16340076359208
6	1	1	8.15712595387018
7	1	0	6.29333127850624
8	1	1	7.75393041984598
9	1	0	6.87071521478542
10	1	1	7.58239767861996
11	1	1	6.47143941284057
13	1	0	6.74346023208493
14	1	1	7.05324573022298
15	1	1	6.30400004956656
16	1	0	6.37875724484356
2	2	1	4.78111576718134
3	2	1	6.01539477649716
4	2	0	6.31155895524862
5	2	0	5.30746031248533
6	2	1	5.11294899271131
7	2	0	5.13766573078533
8	2	1	5.54087666136463
9	2	0	5.32338974707389
10	2	1	5.74101402468888
11	2	1	5.46541939980184
13	2	0	5.10569073788291
14	2	1	5.12267583258151
15	2	1	5.11434490842194
16	2	0	5.29307272131025
