# Supplementary material for: Cortico-autonomic local arousals and heightened somatosensory arousability during NREMS of mice in neuropathic pain
Source: eLife. 2021 Jul 6;10:e65835. doi: 10.7554/eLife.65835 (PMC8291975; doi:10.7554/eLife.65835)
Supplement: Figure 2—source data 1. — There is one .csv file for each panel. Additionally, a commented .pdf file with normality test, test statistics, and p values is provided. [file elife-65835-fig2-data1.zip]

Archive with 8 entries (7 files):
- Figure_2/
- Figure_2/2C.csv
- Figure_2/2D_S1HL_AW.csv
- Figure_2/2E_S1HL_QW.csv
- Figure_2/2F_PrL_AW.csv
- Figure_2/2G_PrL_QW.csv
- Figure_2/Figure_2.pdf
- Figure_2/README.txt
