# Supplementary material for: Cortico-autonomic local arousals and heightened somatosensory arousability during NREMS of mice in neuropathic pain
Source: eLife. 2021 Jul 6;10:e65835. doi: 10.7554/eLife.65835 (PMC8291975; doi:10.7554/eLife.65835)
Supplement: Figure 2—source data 1. — There is one .csv file for each panel. Additionally, a commented .pdf file with normality test, test statistics, and p values is provided. [file elife-65835-fig2-data1.zip › Figure_2/2C.csv]

sni v / bins >	-3.8	-3.4	-3	-2.6	-2.2	-1.8	-1.4	-1	-0.6	-0.2	0.2	0.6	1	1.4	1.8	2.2	2.6	3	3.4	3.8
1	0.000423908	0.001271725	0.005934718	0.012293345	0.026282323	0.042814752	0.048325562	0.051292921	0.06782535	0.069944892	0.09749894	0.09749894	0.10852056	0.10852056	0.093259856	0.079270877	0.049597287	0.025858415	0.011869436	0.001695634
0	0.000706964	0.001060445	0.001767409	0.005655709	0.002120891	0.005302227	0.010604454	0.029692471	0.055850124	0.104984093	0.125132556	0.125486037	0.112053729	0.133616119	0.131495228	0.096854012	0.044185224	0.011311417	0.001413927	0.000706964
1	0.000708466	0.002125399	0.004959263	0.010272759	0.006376196	0.013106624	0.010272759	0.020899752	0.035069075	0.0481757	0.059865391	0.089266738	0.100602196	0.130357775	0.160113355	0.1424017	0.112646121	0.042862203	0.008501594	0.001416932
0	0.00105042	0.00245098	0.006302521	0.006652661	0.008753501	0.013305322	0.017507003	0.040966387	0.056722689	0.075980392	0.093487395	0.108893557	0.125	0.131302521	0.132002801	0.090686275	0.054971989	0.022408964	0.010154062	0.00140056
1	0.002258186	0.009032744	0.010161837	0.008280015	0.007150922	0.012420023	0.03048551	0.048550997	0.073767407	0.086187429	0.093714716	0.108392924	0.11930749	0.14377117	0.117049304	0.078660143	0.03575461	0.012796387	0.001881822	0.000376364
1	0.000722022	0.000361011	0.002527076	0.009386282	0.014801444	0.019133574	0.044404332	0.063898917	0.078700361	0.079422383	0.083032491	0.094945848	0.124909747	0.112274368	0.127797834	0.084476534	0.039711191	0.014079422	0.004693141	0.000722022
0	0.00122474	0.00122474	0.007960808	0.013778322	0.013165952	0.017452541	0.04531537	0.076546234	0.074709124	0.089406001	0.097060625	0.111145132	0.119412125	0.102571953	0.085731782	0.069810165	0.045009186	0.022045315	0.004286589	0.002143295
1	0.00064	0.00224	0.0016	0.00288	0.00576	0.0112	0.01632	0.0368	0.06976	0.07872	0.08736	0.10176	0.11296	0.13952	0.13024	0.12416	0.05152	0.0192	0.00608	0.00128
0	0.001100917	0.003669725	0.004770642	0.010275229	0.007706422	0.012477064	0.033761468	0.051376147	0.051743119	0.068256881	0.096880734	0.115963303	0.141651376	0.153394495	0.122201835	0.075963303	0.036330275	0.009174312	0.00146789	0.001834862
1	0.001549907	0.004029758	0.023248605	0.053936764	0.081525108	0.088034718	0.090514569	0.075945443	0.075015499	0.066026038	0.077185369	0.074395536	0.086484811	0.080285183	0.059206448	0.035647861	0.014259144	0.008369498	0.003409795	0.000929944
1	0.003409644	0.007306381	0.01899659	0.02825134	0.03555772	0.061860692	0.059425231	0.078421822	0.09449586	0.095470044	0.090112031	0.104724793	0.095470044	0.083292742	0.075986361	0.03555772	0.024841695	0.003409644	0.002922552	0.000487092
0	0.003812825	0.009705373	0.016984402	0.03084922	0.036741768	0.056845754	0.06932409	0.099133449	0.108838821	0.091161179	0.077989601	0.075909879	0.081455806	0.060311958	0.059618718	0.05407279	0.041247834	0.019757366	0.004852686	0.001386482
1	0.000548546	0.005759737	0.0112452	0.013987932	0.022216127	0.024958859	0.035655513	0.052934723	0.067745474	0.074876577	0.092155787	0.103400987	0.136588042	0.136862315	0.113823368	0.062260011	0.02934723	0.012342293	0.002194185	0.001097093
1	0.005151984	0.021123132	0.021123132	0.031427099	0.03760948	0.064399794	0.08758372	0.104585265	0.102524472	0.087068521	0.094281298	0.095826893	0.085522926	0.072642968	0.043276662	0.021123132	0.015971149	0.00618238	0.002060793	0.000515198
