# Supplementary material for: Cortico-autonomic local arousals and heightened somatosensory arousability during NREMS of mice in neuropathic pain
Source: eLife. 2021 Jul 6;10:e65835. doi: 10.7554/eLife.65835 (PMC8291975; doi:10.7554/eLife.65835)
Supplement: Figure 2—source data 1. — There is one .csv file for each panel. Additionally, a commented .pdf file with normality test, test statistics, and p values is provided. [file elife-65835-fig2-data1.zip › Figure_2/2D_S1HL_AW.csv]

ani	sni	band	power
1	1	1	3.85821167769664
4	0	1	4.06732022210014
5	1	1	3.93946902630384
6	0	1	3.8086640339474
9	1	1	3.51302561194235
10	1	1	3.25330029143002
12	0	1	3.70530622784707
14	1	1	4.094491510818
16	0	1	4.3574187574803
18	1	1	3.22407376760756
19	1	1	3.16665629282854
21	0	1	4.11675460117921
22	1	1	3.53458889096982
25	1	1	3.18356612708954
1	1	2	1.62778010544163
4	0	2	1.74406178085147
5	1	2	1.80867062164559
6	0	2	1.99547873021555
9	1	2	1.97459153854387
10	1	2	1.98343527672849
12	0	2	1.90859654565608
14	1	2	1.85719719153903
16	0	2	1.69051588663611
18	1	2	1.93357995722045
19	1	2	1.94624315692184
21	0	2	1.72584255156673
22	1	2	2.05925729229238
25	1	2	1.98054644700874
1	1	3	0.716840294489576
4	0	3	0.538654161438408
5	1	3	0.557693923205758
6	0	3	0.51982645446064
9	1	3	0.636528536831589
10	1	3	0.634619930828334
12	0	3	0.574331429475185
14	1	3	0.589446382508894
16	0	3	0.486935574386007
18	1	3	0.659274642025951
19	1	3	0.582498139940747
21	0	3	0.587597550847226
22	1	3	0.51042997198232
25	1	3	0.592725044318717
1	1	4	0.341829228900548
4	0	4	0.285216085199365
5	1	4	0.27548658045403
6	0	4	0.234985863196993
9	1	4	0.275822631132048
10	1	4	0.325977274350127
12	0	4	0.293559665969989
14	1	4	0.250709809869716
16	0	4	0.234337457075009
18	1	4	0.329520774706999
19	1	4	0.28993564701566
21	0	4	0.321174706034909
22	1	4	0.267833777080251
25	1	4	0.297567776902762
1	1	5	0.162509944633112
4	0	5	0.148462362800072
5	1	5	0.162693003529594
6	0	5	0.125908960774731
9	1	5	0.14278379912349
10	1	5	0.178852740074131
12	0	5	0.159539963837515
14	1	5	0.128020681472606
16	0	5	0.126374260877095
18	1	5	0.126926026643457
19	1	5	0.153484467166967
21	0	5	0.121423488049777
22	1	5	0.153979865553885
25	1	5	0.174121124363152
1	1	6	0.0554364602479966
4	0	6	0.0677174161685995
5	1	6	0.0822042905585918
6	0	6	0.0623407765334967
9	1	6	0.0744463597645717
10	1	6	0.0819967414872958
12	0	6	0.0740048623564978
14	1	6	0.0651710369525218
16	0	6	0.0746512665067067
18	1	6	0.0463922648498934
19	1	6	0.0795956465276501
21	0	6	0.0343658562215573
22	1	6	0.0902383014190394
25	1	6	0.0845763009976162
