# Supplementary material for: Cortico-autonomic local arousals and heightened somatosensory arousability during NREMS of mice in neuropathic pain
Source: eLife. 2021 Jul 6;10:e65835. doi: 10.7554/eLife.65835 (PMC8291975; doi:10.7554/eLife.65835)
Supplement: Figure 2—source data 1. — There is one .csv file for each panel. Additionally, a commented .pdf file with normality test, test statistics, and p values is provided. [file elife-65835-fig2-data1.zip › Figure_2/2E_S1HL_QW.csv]

ani	sni	band	power
1	1	1	4.0064202844994
4	0	1	4.07709487717559
5	1	1	4.48958727493181
6	0	1	3.81543125047287
9	1	1	3.2346618586362
10	1	1	3.33332956699023
12	0	1	4.59256504333577
14	1	1	3.82734879066204
16	0	1	4.44548211013921
18	1	1	3.28198964754836
19	1	1	2.85035035911414
21	0	1	4.87147983524708
22	1	1	3.61449934556023
25	1	1	2.79072367778854
1	1	2	1.73118659250454
4	0	2	1.60641536651039
5	1	2	1.77127537462036
6	0	2	1.90232003411482
9	1	2	1.92869589492561
10	1	2	1.83065417789355
12	0	2	1.56827887691922
14	1	2	1.89724221305584
16	0	2	1.68078750240351
18	1	2	1.88012470414149
19	1	2	2.08577880736552
21	0	2	1.53218045180573
22	1	2	1.93164782758388
25	1	2	2.00586593066014
1	1	3	0.580995660911353
4	0	3	0.519852132087966
5	1	3	0.488716991652892
6	0	3	0.505907433588457
9	1	3	0.719098923934906
10	1	3	0.595349153649371
12	0	3	0.468595965798334
14	1	3	0.615402906818264
16	0	3	0.47402641643785
18	1	3	0.641386435762202
19	1	3	0.551657846883035
21	0	3	0.448734540876134
22	1	3	0.484215793554178
25	1	3	0.598957851134455
1	1	4	0.270105820957991
4	0	4	0.238884940634162
5	1	4	0.226793617991303
6	0	4	0.223603969865081
9	1	4	0.272566820502237
10	1	4	0.266683124253892
12	0	4	0.210643220118644
14	1	4	0.241631461879825
16	0	4	0.19746750123872
18	1	4	0.288682504626579
19	1	4	0.275498309859983
21	0	4	0.209428438330993
22	1	4	0.210374408479155
25	1	4	0.269965440128198
1	1	5	0.116056835675551
4	0	5	0.107297627631878
5	1	5	0.119458522222827
6	0	5	0.101858447400373
9	1	5	0.101546761778301
10	1	5	0.132179929703997
12	0	5	0.0992777364634877
14	1	5	0.113607750002602
16	0	5	0.1017557877734
18	1	5	0.112364872950876
19	1	5	0.135611184564415
21	0	5	0.0846184141993985
22	1	5	0.110207402492077
25	1	5	0.146049986721095
1	1	6	0.042015027246851
4	0	6	0.0448600171633459
5	1	6	0.0525840838015478
6	0	6	0.0433203495348148
9	1	6	0.0450887610639262
10	1	6	0.0490665998109766
12	0	6	0.0398654746842389
14	1	6	0.054634762952291
16	0	6	0.0541980188621926
18	1	6	0.0418579463305518
19	1	6	0.0618969231028297
21	0	6	0.0265580664901864
22	1	6	0.0567886513004942
25	1	6	0.0569360406420482
