# Supplementary material for: Cortico-autonomic local arousals and heightened somatosensory arousability during NREMS of mice in neuropathic pain
Source: eLife. 2021 Jul 6;10:e65835. doi: 10.7554/eLife.65835 (PMC8291975; doi:10.7554/eLife.65835)
Supplement: Figure 2—source data 1. — There is one .csv file for each panel. Additionally, a commented .pdf file with normality test, test statistics, and p values is provided. [file elife-65835-fig2-data1.zip › Figure_2/2F_PrL_AW.csv]

ani	sni	band	power
1	1	1	96.1885426332101
4	0	1	101.401798882108
5	1	1	98.2143583721307
6	0	1	94.9532771679429
9	1	1	87.582756487744
10	1	1	81.1075803823369
12	0	1	92.3764779746722
14	1	1	102.079202529592
16	0	1	108.634205413755
18	1	1	80.3789379522265
19	1	1	78.9474708161438
21	0	1	102.634240561522
22	1	1	88.1203476199351
25	1	1	79.3690475593633
1	1	2	89.7887867202771
4	0	2	96.2029150893035
5	1	2	99.7667560570824
6	0	2	110.071141374198
9	1	2	108.91899828563
10	1	2	109.40682125325
12	0	2	105.278696796995
14	1	2	102.443494653323
16	0	2	93.2493092187214
18	1	2	106.656788472277
19	1	2	107.355293960447
21	0	2	95.1979375207816
22	1	2	113.589183945488
25	1	2	109.247472631952
1	1	3	132.388049789886
4	0	3	99.480141521361
5	1	3	102.99645742634
6	0	3	96.0029884818866
9	1	3	117.555852083827
10	1	3	117.203365444152
12	0	3	106.069118136554
14	1	3	108.86058950079
16	0	3	89.9286097082239
18	1	3	121.756665752011
19	1	3	107.57736883067
21	0	3	108.519142151974
22	1	3	94.2676200884631
25	1	3	109.466101839117
1	1	4	124.821359513135
4	0	4	104.148669860987
5	1	4	100.595872419971
6	0	4	85.8067491915678
9	1	4	100.718583700778
10	1	4	119.032906242805
12	0	4	107.195387364773
14	1	4	91.5484594803984
16	0	4	85.5699791121833
18	1	4	120.326840449083
19	1	4	105.872051223403
21	0	4	117.279214470488
22	1	4	97.8013971661316
25	1	4	108.658977407431
1	1	5	119.193039823704
4	0	5	108.889830474686
5	1	5	119.327304507552
6	0	5	92.3480209759785
9	1	5	104.724883720367
10	1	5	131.179675301488
12	0	5	117.014705199048
14	1	5	93.8968640932816
16	0	5	92.6892956823125
18	1	5	93.0939886942499
19	1	5	112.573296659808
21	0	5	89.0581476679749
22	1	5	112.936646975346
25	1	5	127.709268237217
1	1	6	88.5339669855068
4	0	6	108.147083356234
5	1	6	131.283128717519
6	0	6	99.5604017063286
9	1	6	118.893441754805
10	1	6	130.95166558759
12	0	6	118.188354944144
14	1	6	104.08042663897
16	0	6	119.220684992597
18	1	6	74.090070437926
19	1	6	127.117032911994
21	0	6	54.8834750006965
22	1	6	144.113725207593
25	1	6	135.071312395886
