# Supplementary material for: Cortico-autonomic local arousals and heightened somatosensory arousability during NREMS of mice in neuropathic pain
Source: eLife. 2021 Jul 6;10:e65835. doi: 10.7554/eLife.65835 (PMC8291975; doi:10.7554/eLife.65835)
Supplement: Figure 2—source data 1. — There is one .csv file for each panel. Additionally, a commented .pdf file with normality test, test statistics, and p values is provided. [file elife-65835-fig2-data1.zip › Figure_2/2G_PrL_QW.csv]

ani	sni	band	power
1	0	1	3.94443441926606
2	1	1	3.24232294418451
3	1	1	4.67602958591483
5	0	1	4.53085577985357
6	1	1	3.997632791329
7	1	1	3.46689200117237
8	0	1	4.00587087837595
10	1	1	3.65151714044275
11	1	1	3.19113194061229
12	0	1	4.72946167569364
13	0	1	6.10846275754035
14	1	1	4.12607562186627
15	0	1	5.06268975197124
16	1	1	3.86630868451428
17	1	1	3.34713879526926
1	0	2	1.64795162247583
2	1	2	1.88678995084989
3	1	2	1.47397054826324
5	0	2	1.49479113912842
6	1	2	1.6371127435387
7	1	2	1.83185789578655
8	0	2	1.74208470249223
10	1	2	1.73339790146147
11	1	2	2.11866192924478
12	0	2	1.33653884492189
13	0	2	1.15962711710447
14	1	2	1.62524104050046
15	0	2	1.33884002492602
16	1	2	1.86662035427355
17	1	2	1.92434445915783
1	0	3	0.351756502100369
2	1	3	0.632264637950503
3	1	3	0.245885003426363
5	0	3	0.353563786732787
6	1	3	0.348981146370798
7	1	3	0.558941803151814
8	0	3	0.464867353749624
10	1	3	0.460816970296907
11	1	3	0.272595809707833
12	0	3	0.303533113776975
13	0	3	0.244104918122361
14	1	3	0.34494642737913
15	0	3	0.199942428219459
16	1	3	0.530240619632906
17	1	3	0.389003638632768
1	0	4	0.177155921436157
2	1	4	0.276899426576325
3	1	4	0.119762193487508
5	0	4	0.156271584305556
6	1	4	0.172207018872105
7	1	4	0.178394318267393
8	0	4	0.16378224445039
10	1	4	0.190169071394445
11	1	4	0.125807175191705
12	0	4	0.120513844362678
13	0	4	0.105073858680388
14	1	4	0.161798489487182
15	0	4	0.0811774326654543
16	1	4	0.187100428434758
17	1	4	0.169929039127609
1	0	5	0.114888524516427
2	1	5	0.109251871917388
3	1	5	0.0658212021071028
5	0	5	0.0926262766877874
6	1	5	0.119739514149326
7	1	5	0.0981318209595903
8	0	5	0.0873157849694326
10	1	5	0.0989588523950482
11	1	5	0.0619382958021255
12	0	5	0.0596634271118348
13	0	5	0.051486808256917
14	1	5	0.0888912856124369
15	0	5	0.0396027741132432
16	1	5	0.0889838135323201
17	1	5	0.0924068963158695
1	0	6	0.0549890809043532
2	1	6	0.0440956697873845
3	1	6	0.0345185666765116
5	0	6	0.0476495120657768
6	1	6	0.0631937236989123
7	1	6	0.0670012616610624
8	0	6	0.0437577985765253
10	1	6	0.0525552231990729
11	1	6	0.050335495799691
12	0	6	0.0346433822950217
13	0	6	0.03163958118568
14	1	6	0.053542587106808
15	0	6	0.032263243806015
16	1	6	0.033123773977408
17	1	6	0.0428925815990414
