# Supplementary material for: Cortico-autonomic local arousals and heightened somatosensory arousability during NREMS of mice in neuropathic pain
Source: eLife. 2021 Jul 6;10:e65835. doi: 10.7554/eLife.65835 (PMC8291975; doi:10.7554/eLife.65835)
Supplement: Figure 3—source data 1. — For panels (A, C, D), two .csv files containing data from all three panels are provided for the light and the dark phase. For panel (B), six .csv files are provided for each dataset in the cumulative plots and the binned data for both non-rapid eye movement sleep (NREMS) and rapid eye movement sleep (REMS). One .csv file is provided for panel (E), whereas for panels (F, G), two .csv files are included separately for the power spectra at baseline and at D20+. One .csv file is provided for the gamma power analysis combining both NREMS and REMS. Additionally, a commented .pdf file with test statistics and p values is provided. [file elife-65835-fig3-data1.zip › Figure_3/3A_3C_3D_dark.csv]

ani	day	treat	sleepOnset	waso	nMicroarousal	nrem	rem	wake
1	1	1	64.86666667	448.1333333	32.95299728	27.18518519	1.597222222	71.21759259
2	1	0	57.7	396.1	29.23461336	35.2037037	1.787037037	63.00925926
3	1	1	0.066666667	517.9666667	26.01427825	26.58796296	1.472222222	71.93981481
4	1	0	48.26666667	480	30.80481036	25.02314815	1.615740741	73.36111111
5	1	0	52.46666667	483.2	26.84114425	22.81944444	2.810185185	74.37037037
6	1	0	107.9333333	418.4	14.54439252	23.77777778	3.138888889	73.08333333
7	1	1	73.33333333	425.9666667	28.51857809	28.78240741	1.907407407	69.31018519
8	1	1	16.16666667	480.5	19.43620178	28.08333333	2.953703704	68.96296296
9	1	1	95.5	412.9666667	11.99783823	25.69907407	3.717592593	70.58333333
10	1	0	57.63333333	419.3666667	6.600458365	30.30092593	3.458333333	66.24074074
11	1	0	123.7666667	381.0333333	11.9831815	26.42592593	3.611111111	69.96296296
12	1	1	88.4	412.6333333	12.25997046	28.20833333	2.212962963	69.5787037
13	1	0	0.433333333	493.3333333	20.38004751	29.23611111	2.194444444	68.56944444
14	1	0	153.4	357.6666667	22.00450841	26.69907407	2.453703704	70.84722222
15	1	1	47.5	501.6666667	19.59051724	21.48148148	2.25462963	76.26388889
16	1	1	43.16666667	456.5	15.57260078	25.9537037	4.657407407	69.38888889
17	1	0	0.066666667	560.5666667	29.35222672	20.58333333	1.560185185	77.85648148
18	1	0	26.9	467.6333333	23.38385401	29.93518519	1.402777778	68.66203704
19	1	1	12.36666667	437.4333333	23.1042654	35.16666667	2.37037037	62.46296296
20	1	1	74.26666667	390.4333333	20.70863919	32.7962963	2.712962963	64.49074074
21	1	0	179.3666667	399.3	25.80482897	18.40740741	1.25462963	80.33796296
22	1	1	181.3666667	405.2666667	23.84428224	17.125	1.439814815	81.43518519
23	1	1	107.3	446.0333333	25.5823894	21.66203704	1.50462963	76.83333333
24	1	0	203.3666667	325.9666667	22.54237288	24.58333333	1.907407407	73.50925926
25	1	0	0.066666667	504.9333333	19.57171315	27.88888889	1.981481481	70.12962963
26	1	1	67.43333333	463	22.38638489	24.75462963	1.657407407	73.58796296
27	1	0	0.2	500.2333333	21.48939723	27.72685185	2.787037037	69.48611111
28	1	1	107.8333333	436.4333333	24.04933196	22.52314815	1.902777778	75.57407407
29	1	1	318.3	254.2333333	18.91691395	18.72222222	1.824074074	79.4537037
30	1	0	136.5666667	426.8	22.10526316	19.79166667	1.972222222	78.23611111
31	1	0	84.1	461.0666667	20.74403558	22.89814815	1.407407407	75.69444444
32	1	1	59.3	464.4333333	20.16528926	25.20833333	2.060185185	72.73148148
33	1	1	11.6	519.9666667	13.88449367	23.40740741	2.787037037	73.80555556
34	1	1	2	528	21.33510336	24.41203704	1.99537037	73.59259259
35	1	0	4.866666667	555.6333333	31.30779392	21.02777778	1.134259259	77.83796296
36	1	0	0.666666667	582.0333333	26.62005916	17.21759259	1.916666667	80.86574074
1	2	1	222.9666667	300.4	21.57591526	24.91203704	2.449074074	72.63888889
2	2	0	60.73333333	386.7	20.33167929	35.4537037	2.412037037	62.13425926
3	2	1	0.066666667	494.4333333	21.77068215	28.70833333	2.62037037	68.6712963
4	2	0	19.43333333	465.5666667	25.29274005	29.65277778	3.041666667	67.30555556
5	2	0	19.36666667	503.9333333	29.55906369	25.51388889	1.828703704	72.65740741
6	2	0	17.1	468.1666667	23.51111802	29.77314815	2.87962963	67.34722222
7	2	1	24.16666667	465.1666667	28.854314	29.45833333	2.606481481	67.93518519
8	2	1	8.133333333	544.9	29.75363234	21.98611111	1.231481481	76.78240741
9	2	1	33.13333333	469.4666667	19.13315755	28.09259259	2.138888889	69.76851852
10	2	0	16.96666667	470.4	14.22870299	30.16203704	2.157407407	67.68055556
11	2	0	54.1	438.8333333	14.68696062	29.50462963	2.041666667	68.4537037
12	2	1	25.4	454.3333333	19.06666667	31.25	2.12962963	66.62037037
13	2	0	46.86666667	450.1	33.29513832	28.28240741	2.791666667	68.92592593
14	2	0	138.2	380.5666667	27.39701057	25.39814815	2.560185185	72.04166667
15	2	1	107.5666667	420.1	31.00461894	24.05555556	2.75462963	73.18981481
16	2	1	17.53333333	472.4666667	28.24785633	28.61574074	3.523148148	67.86111111
17	2	0	47.9	473	29.90887976	25.91203704	1.768518519	72.31944444
18	2	0	0.333333333	465.7	31.96353245	34.02314815	1.282407407	64.69444444
19	2	1	26.6	432.0666667	30.40622067	34.53240741	1.819444444	63.64814815
20	2	1	0.066666667	399.1666667	34.89795918	40.83333333	3.726851852	55.43981481
21	2	0	38.23333333	513.9333333	29.66014418	22.47685185	0.861111111	76.66203704
22	2	1	195.4	351.9666667	22.4340176	22.10185185	1.912037037	75.98611111
23	2	1	94.23333333	454.7666667	17.80878984	22.22685185	1.532407407	76.24074074
24	2	0	59.3	457.4333333	21.61127545	26.60648148	1.634259259	71.75925926
25	2	0	0.266666667	482.2666667	18.95591996	30.77314815	2.236111111	66.99074074
26	2	1	58.33333333	398.1	24.47724477	33.875	2.763888889	63.36111111
27	2	0	43.2	429.7333333	21.46860181	32.21759259	2.12962963	65.65277778
28	2	1	66.4	453.4	26.72651934	26.81481481	1	72.18518519
29	2	1	12.8	518.2	16.00524148	24.73148148	1.527777778	73.74074074
30	2	0	91.46666667	445.9	18.45789785	23.47685185	1.898148148	74.625
31	2	0	39.1	450.9333333	24.3502052	30.45833333	1.541666667	68
32	2	1	48.46666667	455.3	22.84263959	27.36111111	2.694444444	69.94444444
33	2	1	289.0666667	251.4333333	16.02209945	22.625	2.314814815	75.06018519
34	2	1	0.5	489.0333333	20.69635628	28.58796296	3.439814815	67.97222222
35	2	0	96.5	457.9333333	27.98319328	22.03703704	1.009259259	76.9537037
36	2	0	59.6	489.4333333	23.91529998	22.30092593	1.453703704	76.24537037
