# Supplementary material for: Cortico-autonomic local arousals and heightened somatosensory arousability during NREMS of mice in neuropathic pain
Source: eLife. 2021 Jul 6;10:e65835. doi: 10.7554/eLife.65835 (PMC8291975; doi:10.7554/eLife.65835)
Supplement: Figure 3—source data 1. — For panels (A, C, D), two .csv files containing data from all three panels are provided for the light and the dark phase. For panel (B), six .csv files are provided for each dataset in the cumulative plots and the binned data for both non-rapid eye movement sleep (NREMS) and rapid eye movement sleep (REMS). One .csv file is provided for panel (E), whereas for panels (F, G), two .csv files are included separately for the power spectra at baseline and at D20+. One .csv file is provided for the gamma power analysis combining both NREMS and REMS. Additionally, a commented .pdf file with test statistics and p values is provided. [file elife-65835-fig3-data1.zip › Figure_3/3A_3C_3D_light.csv]

ani	day	treat	sleepOnset	waso	nMicroarousal	nrem	rem	wake
1	1	1	17.56666667	241.1	22.79727342	55.01388889	9.148148148	35.83796296
2	1	0	25.1	228.2	24.08368472	57.09259259	7.74537037	35.16203704
3	1	1	1.4	244.8666667	16.51310564	58.28703704	7.518518519	34.19444444
4	1	0	30.63333333	248.5333333	25.87025316	52.66666667	8.634259259	38.69907407
5	1	0	12.56666667	226.1	17.29897599	55.15740741	11.74537037	33.09722222
6	1	0	39.8	231.1333333	12.01709097	52.00925926	10.37037037	37.62037037
7	1	1	16.13333333	241.8333333	16.94190126	54.10648148	10.07407407	35.81944444
8	1	1	0.366666667	248.1	12.67051417	52.94444444	12.55555556	34.5
9	1	1	4.933333333	279.9666667	18.10055866	49.72222222	10.71759259	39.56018519
10	1	0	11.46666667	290.0333333	9.46486738	49.74537037	8.388888889	41.86574074
11	1	0	23.76666667	268.7666667	17.98839458	50.26388889	9.125	40.61111111
12	1	1	14.36666667	234.0333333	21.48460565	54.88425926	10.6712963	34.44444444
13	1	0	0.066666667	221.2333333	16.46732673	58.44907407	10.82407407	30.72685185
14	1	0	10	224.5	12.62063846	56.125	11.32407407	32.55092593
15	1	1	0.066666667	233.1666667	13.54628313	55.36574074	12.25	32.38425926
16	1	1	24.56666667	260.5	11.3614294	47.67592593	12.75925926	39.56481481
17	1	0	20.96666667	199.2	17.71793055	58.79166667	10.63888889	30.56944444
18	1	0	2.533333333	229.8333333	13.74811043	58.18981481	9.550925926	32.25925926
19	1	1	0.266666667	229.3	16.56842955	57.33796296	10.78703704	31.875
20	1	1	0.5	251.5333333	15.7122375	54.89351852	10.11111111	34.99537037
21	1	0	3.6	213.8333333	24.63157895	59.375	10.47222222	30.15277778
22	1	1	17.23333333	200.4	22.66584767	60.2962963	9.486111111	30.21759259
23	1	1	0.066666667	238.5	20.34642596	56.93055556	9.944444444	33.125
24	1	0	4.766666667	210.1666667	22.28035923	59.28240741	10.90740741	29.81018519
25	1	0	15.76666667	224.4	13.44693911	57.32407407	9.328703704	33.34722222
26	1	1	34.23333333	187.8	16.98783762	58.62037037	10.55092593	30.8287037
27	1	0	43.86666667	210.7333333	17.72162596	54.78240741	9.884259259	35.33333333
28	1	1	8.366666667	207.3666667	21.13097522	60.33796296	9.731481481	29.93055556
29	1	1	21.1	226.3666667	18.95360316	56.27777778	9.361111111	34.36111111
30	1	0	3.066666667	241.4	19.76852243	54.80092593	11.25462963	33.94444444
31	1	0	6.433333333	223.3666667	23.32206663	57.52777778	10.61574074	31.85648148
32	1	1	15.96666667	243.9333333	22.29455529	54.75925926	9.152777778	36.08796296
33	1	1	31.9	265.4	14.83146067	49.44444444	9.296296296	41.25925926
34	1	1	16.46666667	232.1666667	16.90991444	55.19444444	10.28240741	34.52314815
35	1	0	0.233333333	245.8333333	19.18045569	53.43981481	12.40740741	34.15277778
36	1	0	29.06666667	207.9333333	21.33277098	54.88425926	12.20833333	32.90740741
1	2	1	15.23333333	220.6333333	17.4351585	57.83333333	9.430555556	32.73611111
2	2	0	16.83333333	224.8666667	14.23819568	57.06481481	9.388888889	33.5462963
3	2	1	28.5	190.9	16.35613928	60.62962963	8.907407407	30.46296296
4	2	0	30.96666667	222.5666667	16.21690212	54.72685185	10.06944444	35.2037037
5	2	0	2.466666667	228.8	20.57101612	57.72685185	10.16666667	32.10648148
6	2	0	27.1	228.8333333	14.57244055	54.89814815	9.564814815	35.53703704
7	2	1	24.93333333	226.0666667	16.7352312	56.26851852	8.888888889	34.84259259
8	2	1	2.766666667	219.5666667	16.22072251	58.31018519	10.81944444	30.87037037
9	2	1	0.1	261.3666667	8.112324493	53.41666667	10.27777778	36.30555556
10	2	0	0.8	286.3666667	12.27864113	51.24074074	8.949074074	39.81018519
11	2	0	0.066666667	267.4666667	11.50185806	51.0787037	11.77314815	37.14814815
12	2	1	1.566666667	247.5333333	12.99080677	53.88425926	11.58333333	34.53703704
13	2	0	0.333333333	225.4	22.75382031	57.86574074	10.80092593	31.33333333
14	2	0	26.23333333	257.2666667	20.04786451	50.2962963	10.33796296	39.36574074
15	2	1	8.233333333	252.5333333	23.34619873	51.5787037	12.22685185	36.19444444
16	2	1	12.36666667	243.2	21.24802528	52.75	11.76388889	35.48611111
17	2	0	29.4	198.0333333	17.22111949	58.31018519	10.11574074	31.56944444
18	2	0	18.03333333	233.2333333	20.78824099	57.32407407	7.800925926	34.875
19	2	1	0.066666667	242.4	18.40162272	57.06018519	9.273148148	33.66666667
20	2	1	1.9	255.4666667	24.94621877	55.9537037	8.347222222	35.69907407
21	2	0	10.53333333	218.9	18.20224719	57.68518519	10.45833333	31.85648148
22	2	1	18.56666667	209.1333333	21.29808063	60.06018519	8.347222222	31.59259259
23	2	1	3.633333333	227.1666667	16.13214372	57.59722222	10.38888889	32.01388889
24	2	0	3.566666667	192.1666667	16.94054377	61.98148148	10.84259259	27.17592593
25	2	0	26.93333333	199.8666667	13.07850261	58.62037037	9.907407407	31.47222222
26	2	1	31.1	186.1	17.78820272	60.19907407	9.643518519	30.15740741
27	2	0	9.5	217.2666667	16.48910412	57.36111111	11.15277778	31.48611111
28	2	1	1.533333333	194.1333333	20.32786885	63.54166667	9.310185185	27.14814815
29	2	1	13.56666667	201.6666667	12.54665956	60.77314815	9.361111111	29.86574074
30	2	0	18.43333333	225.5333333	13.99002494	55.69444444	10.43055556	33.875
31	2	0	6.3	216.2	15.66342009	57.99074074	11.1712963	30.83796296
32	2	1	2.166666667	257.6666667	21.68765743	55.13888889	8.791666667	36.06944444
33	2	1	37.1	207.8333333	13.6274829	56.87037037	9.12037037	34.00925926
34	2	1	30.36666667	205.7666667	20.42820348	57.51851852	9.694444444	32.78703704
35	2	0	14.73333333	219.3666667	19.01511458	56.97222222	10.52314815	32.50462963
36	2	0	38.83333333	186.9333333	18.39565253	57.0787037	11.58796296	31.33333333
