# Supplementary material for: Cortico-autonomic local arousals and heightened somatosensory arousability during NREMS of mice in neuropathic pain
Source: eLife. 2021 Jul 6;10:e65835. doi: 10.7554/eLife.65835 (PMC8291975; doi:10.7554/eLife.65835)
Supplement: Figure 3—source data 1. — For panels (A, C, D), two .csv files containing data from all three panels are provided for the light and the dark phase. For panel (B), six .csv files are provided for each dataset in the cumulative plots and the binned data for both non-rapid eye movement sleep (NREMS) and rapid eye movement sleep (REMS). One .csv file is provided for panel (E), whereas for panels (F, G), two .csv files are included separately for the power spectra at baseline and at D20+. One .csv file is provided for the gamma power analysis combining both NREMS and REMS. Additionally, a commented .pdf file with test statistics and p values is provided. [file elife-65835-fig3-data1.zip › Figure_3/3B_LightNREMS.csv]

ani	day	siz	sni	tp
1	1	1	1	9.4359756097561
2	1	1	0	6.34114688944764
3	1	1	1	3.42174432497013
4	1	1	0	8.72727272727273
5	1	1	0	9.33691455430586
6	1	1	0	5.32490653373687
7	1	1	1	5.72872067134783
8	1	1	1	5.26100489106269
9	1	1	1	10.458452722063
10	1	1	0	4.16565844578874
11	1	1	0	9.03564520585797
12	1	1	1	8.05803948034419
13	1	1	0	4.7487118844497
14	1	1	0	3.95637583892617
15	1	1	1	6.37452229299363
16	1	1	1	6.00233326852032
17	1	1	0	5.83497517534873
18	1	1	0	3.44003822264692
19	1	1	1	4.17024031070475
20	1	1	1	6.60369402040988
21	1	1	0	7.60827155676941
22	1	1	1	6.16118851512586
23	1	1	1	6.3933626159102
24	1	1	0	7.66106989457243
25	1	1	0	3.40301409820126
26	1	1	1	5.30292230933714
27	1	1	0	5.19577167019027
28	1	1	1	6.36691475485306
29	1	1	1	4.86873508353222
30	1	1	0	7.15241887655681
31	1	1	0	6.77560265329235
32	1	1	1	5.70045848191543
33	1	1	1	4.19689119170984
34	1	1	1	4.89941431117902
35	1	1	0	7.64321213706513
36	1	1	0	7.87474679270763
1	1	2	1	39.5579268292683
2	1	2	0	39.1856598264255
3	1	2	1	24.5113500597372
4	1	2	0	36.5317496573778
5	1	2	0	34.6634211851603
6	1	2	0	27.1372618835677
7	1	2	1	36.0164411714335
8	1	2	1	30.3761671854157
9	1	2	1	33.5530085959885
10	1	2	0	23.3913448115403
11	1	2	0	29.9088145896657
12	1	2	1	39.2576345537371
13	1	2	0	35.9675648281105
14	1	2	0	28.3389261744966
15	1	2	1	30.3541401273885
16	1	2	1	35.3548512541318
17	1	2	0	30.1442194026322
18	1	2	0	29.2403248924988
19	1	2	1	36.2844890363298
20	1	2	1	32.7300328919626
21	1	2	0	39.5021459227468
22	1	2	1	34.038950042337
23	1	2	1	32.3133235724744
24	1	2	0	38.1694650527138
25	1	2	0	29.7860962566845
26	1	2	1	32.5873129009266
27	1	2	0	34.046511627907
28	1	2	1	36.290953732832
29	1	2	1	30.7480865772364
30	1	2	0	27.7149877149877
31	1	2	0	38.3384565604271
32	1	2	1	37.5700458481915
33	1	2	1	24.8474381116868
34	1	2	1	32.192513368984
35	1	2	0	38.7601360188334
36	1	2	0	37.8494260634706
1	1	3	1	11.0060975609756
2	1	3	0	14.4731932841269
3	1	3	1	32.0669056152927
4	1	3	0	14.7409776153495
5	1	3	0	15.9996642605338
6	1	3	0	27.5378315826954
7	1	3	1	18.2548381572187
8	1	3	1	24.3628279235216
9	1	3	1	15.9885386819484
10	1	3	0	32.442996742671
11	1	3	0	21.0555402044764
12	1	3	1	12.6843259659187
13	1	3	0	19.2837232874398
14	1	3	0	27.7046979865772
15	1	3	1	23.2713375796178
16	1	3	1	18.6428154773479
17	1	3	0	24.0208054220191
18	1	3	0	27.3196368848543
19	1	3	1	19.5452706529654
20	1	3	1	20.6662730876276
21	1	3	0	12.8895825204838
22	1	3	1	19.7998614425371
23	1	3	1	21.2933138116154
24	1	3	0	14.1694650527138
25	1	3	0	26.8108896451142
26	1	3	1	22.1097647897363
27	1	3	0	20.7577167019027
28	1	3	1	17.3421315123149
29	1	3	1	24.3831783392313
30	1	3	0	25.1325934084555
31	1	3	0	14.8859407862805
32	1	3	1	16.729495669893
33	1	3	1	30.9556706966033
34	1	3	1	22.908072319837
35	1	3	0	13.5966518441015
36	1	3	0	14.2758271438217
1	2	1	1	5.82939527432919
2	2	1	0	4.70882279430142
3	2	1	1	4.45369570340115
4	2	1	0	7.57306226175349
5	2	1	0	9.41922027915931
6	2	1	0	5.49970431697221
7	2	1	1	5.85848589807026
8	2	1	1	7.2704142482309
9	2	1	1	3.08892355694228
10	2	1	0	5.53095345684591
11	2	1	0	5.91679506933744
12	2	1	1	3.50868100544182
13	2	1	0	8.64349775784753
14	2	1	0	10.0267010404199
15	2	1	1	12.2343201655719
16	2	1	1	11.505907247399
17	2	1	0	5.66936636493568
18	2	1	0	5.14117839072956
19	2	1	1	5.76980075745101
20	2	1	1	9.8045386781514
21	2	1	0	4.29087987143431
22	2	1	1	5.84788993662081
23	2	1	1	5.21948866377231
24	2	1	0	4.67433522557514
25	2	1	0	3.14387633769322
26	2	1	1	6.15088825655618
27	2	1	0	4.55947670193007
28	2	1	1	5.26775956284153
29	2	1	1	2.89680421020517
30	2	1	0	4.38403990024938
31	2	1	0	5.05152168703571
32	2	1	1	5.96210526315789
33	2	1	1	3.05275154672745
34	2	1	1	6.36663714676757
35	2	1	0	5.63546798029557
36	2	1	0	4.75069027123599
1	2	2	1	35.0388466159391
2	2	2	0	30.817295676081
3	2	2	1	31.3832377660828
4	2	2	0	30.7547649301144
5	2	2	0	38.94753730146
6	2	2	0	30.6158655064628
7	2	2	1	32.4690747154874
8	2	2	1	30.8467838117198
9	2	2	1	18.8975559022361
10	2	2	0	27.1938544961591
11	2	2	0	25.6466962748119
12	2	2	1	25.4988338947914
13	2	2	0	38.9413837283792
14	2	2	0	36.5546450603075
15	2	2	1	40.1853684873572
16	2	2	1	39.7813436783636
17	2	2	0	31.5150071462601
18	2	2	0	35.5524726619879
19	2	2	1	33.3146714967891
20	2	2	1	40.430677488819
21	2	2	0	30.6629168340699
22	2	2	1	32.2028134178389
23	2	2	1	29.8504582730343
24	2	2	0	33.639079772931
25	2	2	0	27.1343638525565
26	2	2	1	33.8506498500346
27	2	2	0	33.3747880158282
28	2	2	1	35.344262295082
29	2	2	1	23.9432537563878
30	2	2	0	26.1795511221945
31	2	2	0	32.9067816918284
32	2	2	1	39.5671578947368
33	2	2	1	27.3917290784761
34	2	2	1	36.1371870219789
35	2	2	0	32.1576354679803
36	2	2	0	31.5056033782686
1	2	3	1	19.1317581097317
2	2	3	0	24.4738815296176
3	2	3	1	24.1630665305161
4	2	3	0	21.6721728081321
5	2	3	0	11.6332424193807
6	2	3	0	23.884430176565
7	2	3	1	21.6724393864424
8	2	3	1	21.8828019400493
9	2	3	1	38.0135205408216
10	2	3	0	27.275192046995
11	2	3	0	28.4365086558506
12	2	3	1	30.9924850997668
13	2	3	0	12.4151185137732
14	2	3	0	13.4186538992726
15	2	3	1	7.580311347071
16	2	3	1	8.71274907423735
17	2	3	0	22.8156264888042
18	2	3	0	19.3063489472825
19	2	3	1	20.9155277457599
20	2	3	1	9.76478383302965
21	2	3	0	25.0462032944958
22	2	3	1	21.9492966455403
23	2	3	1	24.9300530631934
24	2	3	0	21.6865850014939
25	2	3	0	29.7217598097503
26	2	3	1	19.9984618934092
27	2	3	0	22.0657352822418
28	2	3	1	19.3879781420765
29	2	3	1	33.1599420334071
30	2	3	0	29.4364089775561
31	2	3	0	22.0416966211359
32	2	3	1	14.4707368421053
33	2	3	1	29.5555193747965
34	2	3	1	17.4961758312535
35	2	3	0	22.2068965517241
36	2	3	0	23.7437063504954
