# Supplementary material for: Cortico-autonomic local arousals and heightened somatosensory arousability during NREMS of mice in neuropathic pain
Source: eLife. 2021 Jul 6;10:e65835. doi: 10.7554/eLife.65835 (PMC8291975; doi:10.7554/eLife.65835)
Supplement: Figure 3—source data 1. — For panels (A, C, D), two .csv files containing data from all three panels are provided for the light and the dark phase. For panel (B), six .csv files are provided for each dataset in the cumulative plots and the binned data for both non-rapid eye movement sleep (NREMS) and rapid eye movement sleep (REMS). One .csv file is provided for panel (E), whereas for panels (F, G), two .csv files are included separately for the power spectra at baseline and at D20+. One .csv file is provided for the gamma power analysis combining both NREMS and REMS. Additionally, a commented .pdf file with test statistics and p values is provided. [file elife-65835-fig3-data1.zip › Figure_3/3B_LightREMS.csv]

ani	day	siz	sni	tp
1	1	1	1	7.40890688259109
2	1	1	0	4.55469216975493
3	1	1	1	1.70055452865065
4	1	1	0	4.89270386266095
5	1	1	0	10.973590855341
6	1	1	0	8.63656683057667
7	1	1	1	9.48965517241379
8	1	1	1	7.48324646314222
9	1	1	1	7.03557312252964
10	1	1	0	8.14569536423841
11	1	1	0	8.41463414634146
12	1	1	1	10.0997830802603
13	1	1	0	5.41611624834874
14	1	1	0	7.03379224030038
15	1	1	1	9.9546485260771
16	1	1	1	9.84034833091437
17	1	1	0	7.10182767624021
18	1	1	0	5.8167716917111
19	1	1	1	8.65236051502146
20	1	1	1	6.48351648351648
21	1	1	0	4.92021276595745
22	1	1	1	5.61214495592556
23	1	1	1	4.2957416939635
24	1	1	0	7.82830429239269
25	1	1	0	8.09357889497262
26	1	1	1	7.13784021071115
27	1	1	0	8.71194379391101
28	1	1	1	10.7040913415794
29	1	1	1	6.01190476190476
30	1	1	0	5.46578730420445
31	1	1	0	8.0122591943958
32	1	1	1	5.52352048558422
33	1	1	1	3.76494023904382
34	1	1	1	6.88346883468835
35	1	1	0	6.49253731343284
36	1	1	0	5.27872582480091
1	1	2	1	29.1497975708502
2	1	2	0	26.0729228930066
3	1	2	1	26.2846580406654
4	1	2	0	29.7103004291846
5	1	2	0	26.3697280252266
6	1	2	0	24.1126508717032
7	1	2	1	30.0689655172414
8	1	2	1	26.6492926284438
9	1	2	1	23.5046113306983
10	1	2	0	21.953642384106
11	1	2	0	28.0182926829268
12	1	2	1	26.6550976138829
13	1	2	0	30.4359313077939
14	1	2	0	28.5857321652065
15	1	2	1	27.5736961451247
16	1	2	1	28.6502177068215
17	1	2	0	20.9399477806789
18	1	2	0	23.2670867668444
19	1	2	1	20.8583690987124
20	1	2	1	27.6648351648352
21	1	2	0	28.1117021276596
22	1	2	1	22.0666013712047
23	1	2	1	31.8109499298081
24	1	2	0	30.9307267318317
25	1	2	0	20.3086112493778
26	1	2	1	25.2326602282704
27	1	2	0	24.5339578454333
28	1	2	1	22.4643196955281
29	1	2	1	32.0833333333333
30	1	2	0	23.8664468260511
31	1	2	0	24.4045534150613
32	1	2	1	25.2503793626707
33	1	2	1	32.6892430278884
34	1	2	1	27.0189701897019
35	1	2	0	28.8134328358209
36	1	2	0	35.3128555176337
1	1	3	1	23.4412955465587
2	1	3	0	29.3723849372385
3	1	3	1	32.0147874306839
4	1	3	0	25.3969957081545
5	1	3	0	22.6566811194324
6	1	3	0	27.2507822977202
7	1	3	1	20.4413793103448
8	1	3	1	25.867460908414
9	1	3	1	29.4598155467721
10	1	3	0	29.9006622516556
11	1	3	0	23.5670731707317
12	1	3	1	23.2451193058568
13	1	3	0	24.1479524438573
14	1	3	0	24.3804755944931
15	1	3	1	22.4716553287982
16	1	3	1	21.5094339622641
17	1	3	0	31.9582245430809
18	1	3	0	30.9161415414445
19	1	3	1	30.4892703862661
20	1	3	1	25.8516483516483
21	1	3	0	26.968085106383
22	1	3	1	32.3212536728697
23	1	3	1	23.8933083762284
24	1	3	0	21.2409689757756
25	1	3	0	31.5978098556496
26	1	3	1	27.6294995610184
27	1	3	0	26.7540983606557
28	1	3	1	26.8315889628925
29	1	3	1	21.9047619047619
30	1	3	0	30.6677658697444
31	1	3	0	27.5831873905429
32	1	3	1	29.2261001517451
33	1	3	1	23.5458167330677
34	1	3	1	26.0975609756098
35	1	3	0	24.6940298507463
36	1	3	0	19.4084186575654
1	2	1	1	10.520059435364
2	2	1	0	7.98816568047337
3	2	1	1	10.4008328995315
4	2	1	0	9.77000919963201
5	2	1	0	13.6947608200456
6	2	1	0	14.3465634075508
7	2	1	1	13.25
8	2	1	1	12.785622593068
9	2	1	1	4.94594594594595
10	2	1	0	9.03259182617693
11	2	1	0	6.25245772709398
12	2	1	1	7.48500599760096
13	2	1	0	8.07543934847835
14	2	1	0	10.4523063143753
15	2	1	1	14.1082923135176
16	2	1	1	12.5147579693034
17	2	1	0	7.35926773455378
18	2	1	0	7.37091988130564
19	2	1	1	9.88377968671046
20	2	1	1	11.2811980033278
21	2	1	0	4.8605577689243
22	2	1	1	5.19134775374376
23	2	1	1	5.48128342245989
24	2	1	0	7.94192997438087
25	2	1	0	6.30841121495327
26	2	1	1	10.3984637542007
27	2	1	0	5.52926525529265
28	2	1	1	8.83142715067131
29	2	1	1	6.40949554896142
30	2	1	0	5.85885486018642
31	2	1	0	10.0334448160535
32	2	1	1	6.76145339652449
33	2	1	1	6.06091370558376
34	2	1	1	6.7621776504298
35	2	1	0	6.44082710074791
36	2	1	0	5.40648778534241
1	2	2	1	27.2808320950966
2	2	2	0	26.508875739645
3	2	2	1	22.6132222800625
4	2	2	0	25.5013799448022
5	2	2	0	20.8291571753986
6	2	2	0	21.432720232333
7	2	2	1	26
8	2	2	1	24.6726572528883
9	2	2	1	18.7027027027027
10	2	2	0	19.4930160372478
11	2	2	0	22.9099488792764
12	2	2	1	22.8148740503798
13	2	2	0	25.9751393056151
14	2	2	0	26.1442006269592
15	2	2	1	26.1264672472548
16	2	2	1	26.1629279811098
17	2	2	0	22.1052631578947
18	2	2	0	23.5370919881306
19	2	2	1	28.9843355229914
20	2	2	1	21.3643926788686
21	2	2	0	23.4528552456839
22	2	2	1	18.5024958402662
23	2	2	1	26.6577540106952
24	2	2	0	23.2621690862511
25	2	2	0	18.196261682243
26	2	2	1	22.2659625540086
27	2	2	0	21.9676214196762
28	2	2	1	20.765788165092
29	2	2	1	27.5964391691395
30	2	2	0	26.1251664447403
31	2	2	0	23.3779264214047
32	2	2	1	26.477093206951
33	2	2	1	22.6903553299492
34	2	2	1	30.1719197707736
35	2	2	0	25.6841179058513
36	2	2	0	24.5334401281538
1	2	3	1	22.1991084695394
2	2	3	0	25.5029585798817
3	2	3	1	26.985944820406
4	2	3	0	24.7286108555658
5	2	3	0	25.4760820045558
6	2	3	0	24.2207163601162
7	2	3	1	20.75
8	2	3	1	22.5417201540436
9	2	3	1	36.3513513513514
10	2	3	0	31.4743921365753
11	2	3	0	30.8375933936296
12	2	3	1	29.7001199520192
13	2	3	0	25.9494213459066
14	2	3	0	23.4034930586655
15	2	3	1	19.7652404392276
16	2	3	1	21.3223140495868
17	2	3	0	30.5354691075515
18	2	3	0	29.0919881305638
19	2	3	1	21.1318847902981
20	2	3	1	27.3544093178037
21	2	3	0	31.6865869853918
22	2	3	1	36.30615640599
23	2	3	1	27.8609625668449
24	2	3	0	28.7959009393681
25	2	3	0	35.4953271028037
26	2	3	1	27.3355736917907
27	2	3	0	32.5031133250311
28	2	3	1	30.4027846842367
29	2	3	1	25.9940652818991
30	2	3	0	28.0159786950732
31	2	3	0	26.5886287625418
32	2	3	1	26.7614533965245
33	2	3	1	31.248730964467
34	2	3	1	23.0659025787966
35	2	3	0	27.8750549934008
36	2	3	0	30.0600720865038
