# Supplementary material for: Cortico-autonomic local arousals and heightened somatosensory arousability during NREMS of mice in neuropathic pain
Source: eLife. 2021 Jul 6;10:e65835. doi: 10.7554/eLife.65835 (PMC8291975; doi:10.7554/eLife.65835)
Supplement: Figure 3—source data 1. — For panels (A, C, D), two .csv files containing data from all three panels are provided for the light and the dark phase. For panel (B), six .csv files are provided for each dataset in the cumulative plots and the binned data for both non-rapid eye movement sleep (NREMS) and rapid eye movement sleep (REMS). One .csv file is provided for panel (E), whereas for panels (F, G), two .csv files are included separately for the power spectra at baseline and at D20+. One .csv file is provided for the gamma power analysis combining both NREMS and REMS. Additionally, a commented .pdf file with test statistics and p values is provided. [file elife-65835-fig3-data1.zip › Figure_3/3B_Sham_NREMS_BoutLengths.csv]

12
32
16
84
12
64
8
196
100
60
144
36
184
244
96
104
124
156
124
76
12
36
36
184
100
36
156
16
104
96
196
176
12
100
96
120
188
72
128
40
72
108
152
60
188
420
88
180
132
160
64
124
52
12
188
80
136
44
52
200
112
104
140
124
20
4
116
24
112
24
136
56
132
20
72
32
12
32
52
8
152
20
8
212
104
24
144
60
108
96
104
224
192
112
56
112
120
52
12
8
184
88
240
32
32
20
96
348
100
172
56
32
316
208
24
100
56
160
44
176
184
104
64
132
28
32
100
4
68
184
52
4
112
260
40
8
184
88
40
84
40
16
128
136
52
84
56
80
16
4
140
60
184
64
108
60
20
24
156
128
184
144
12
192
40
84
64
116
124
200
36
92
12
148
8
108
4
192
80
8
68
120
132
32
80
72
76
28
32
28
60
128
16
32
36
4
280
188
28
144
220
140
104
160
100
60
16
28
96
64
48
16
160
40
280
68
80
168
88
204
92
64
108
4
100
100
24
12
64
100
48
68
36
8
240
184
172
84
44
36
36
64
4
68
248
20
236
8
36
100
144
48
48
96
72
96
60
128
12
36
16
16
44
56
96
96
872
204
220
260
8
52
76
128
64
44
220
136
28
20
172
76
64
404
80
36
36
168
80
164
228
72
28
88
116
52
28
80
56
60
228
20
24
44
116
108
120
184
104
124
120
28
136
100
116
52
36
116
320
252
60
336
148
20
104
68
256
80
64
112
24
124
72
44
80
72
24
288
208
188
80
20
116
72
316
384
160
32
80
16
124
188
96
236
172
128
16
32
104
4
112
24
60
188
24
48
60
12
52
28
52
320
32
96
268
296
60
184
124
140
104
4
20
32
36
20
64
64
152
240
184
132
208
148
84
64
284
104
80
108
84
140
148
104
60
52
80
28
48
40
128
16
4
128
52
20
80
8
4
32
68
68
116
4
64
304
324
128
120
112
108
104
108
76
76
128
72
20
92
60
32
96
36
528
92
76
48
324
16
148
48
48
64
140
16
204
124
204
20
88
48
60
124
100
64
92
140
104
8
4
20
152
220
12
52
20
32
124
12
112
76
36
60
20
72
48
4
64
16
56
76
56
48
328
4
144
120
4
196
104
8
88
80
12
12
40
264
96
36
4
332
84
120
128
76
48
8
124
8
100
12
68
8
16
36
248
4
20
40
28
92
108
108
40
132
216
188
32
156
96
168
52
84
192
100
56
64
64
72
64
20
24
304
12
44
24
148
64
104
68
104
16
152
72
4
88
8
132
72
8
56
80
144
44
56
44
8
220
32
72
28
100
48
256
120
204
124
32
76
4
36
100
44
136
44
56
132
8
4
132
44
68
72
32
60
60
16
52
48
8
48
76
204
32
4
16
48
124
236
12
28
8
8
148
96
36
60
24
28
44
28
92
28
36
92
96
88
60
48
444
12
160
60
116
4
60
112
84
40
4
32
8
36
48
8
8
4
32
156
184
204
312
124
64
76
284
204
88
20
20
32
40
32
132
88
148
28
48
52
148
144
160
80
60
124
76
4
200
8
164
80
156
48
108
268
84
152
44
72
72
60
32
52
16
80
360
124
100
56
240
16
44
36
60
108
28
40
72
8
36
68
24
16
228
108
36
424
108
96
108
56
24
76
4
88
32
44
248
96
76
20
80
288
460
68
104
28
24
64
20
60
44
48
48
52
20
16
60
32
24
20
24
36
12
12
60
104
32
80
52
96
60
4
8
12
56
96
32
44
48
60
20
76
48
80
60
108
184
100
4
12
36
40
136
112
4
8
4
256
172
8
84
56
8
76
68
84
36
4
44
64
92
140
56
208
32
56
4
64
12
8
88
76
132
4
4
4
208
8
24
188
28
24
104
12
4
184
4
12
32
304
80
136
132
4
96
4
188
56
36
4
40
104
20
320
24
160
92
52
4
4
4
16
4
4
52
240
100
136
236
36
16
160
140
44
60
276
80
252
100
52
8
72
32
104
144
132
136
40
8
28
136
24
80
20
8
24
4
120
264
20
88
28
76
120
164
96
12
4
140
172
124
144
152
52
52
432
44
80
124
72
64
192
48
8
156
196
136
52
268
176
52
36
20
76
420
80
68
36
108
12
364
332
40
188
272
104
196
208
264
204
4
44
196
16
208
28
24
136
92
16
36
88
64
152
68
24
8
64
104
60
76
12
132
148
200
16
4
172
8
16
144
16
76
92
48
52
24
28
100
148
100
28
48
20
12
172
4
72
8
112
64
56
68
68
144
4
12
12
104
48
52
28
148
44
24
36
44
32
136
48
120
24
100
8
128
16
60
48
60
88
84
36
72
16
304
152
24
36
336
16
8
4
76
88
124
76
152
44
52
16
40
16
32
88
4
108
140
52
84
36
200
108
4
4
20
16
56
48
28
8
16
28
48
96
8
124
152
72
4
32
20
92
56
84
108
56
68
76
132
68
52
48
20
40
40
132
96
92
128
80
100
88
20
16
24
56
4
116
44
24
32
8
76
52
24
16
84
84
104
8
16
180
172
60
96
64
100
16
20
104
104
76
64
24
64
44
52
12
84
24
16
8
20
24
52
12
64
144
24
96
104
148
32
116
48
40
44
20
12
148
68
104
28
40
68
64
76
36
16
8
24
4
28
52
32
28
132
56
12
32
40
40
12
224
4
44
72
64
56
36
4
60
40
16
72
36
40
76
152
88
40
32
12
32
104
76
52
36
48
4
68
136
12
96
52
16
12
8
24
12
8
228
152
180
152
84
112
188
140
64
12
44
76
76
112
180
44
40
32
76
12
20
32
140
84
68
76
100
44
136
64
256
116
32
128
324
124
60
108
144
120
156
40
64
16
44
88
40
24
12
28
20
320
84
16
48
52
88
100
40
28
40
108
104
76
28
68
12
32
44
16
72
12
44
40
112
124
180
76
48
180
60
256
92
100
120
44
72
88
304
248
84
108
76
24
24
44
36
52
8
84
24
56
68
92
40
20
152
112
48
80
168
84
72
124
16
24
64
20
8
52
84
172
20
88
8
216
140
152
92
32
36
24
48
68
84
92
100
80
12
92
148
184
84
72
104
156
40
28
8
160
88
8
80
128
12
196
64
124
124
144
28
128
124
80
12
316
124
16
28
104
52
84
60
48
16
108
44
36
32
28
200
152
64
84
80
8
56
92
84
60
12
4
76
84
12
68
8
40
8
64
64
176
172
100
24
152
72
28
4
104
112
132
28
96
40
160
156
84
120
104
92
20
132
224
8
96
100
112
56
12
92
32
20
120
56
12
120
12
100
24
212
144
16
108
128
36
120
84
152
8
40
20
32
132
48
52
80
48
44
16
64
96
20
12
32
16
64
52
112
164
24
80
24
24
44
44
220
68
112
104
212
160
16
88
24
76
96
20
68
32
224
4
36
52
292
8
24
136
48
20
108
176
288
120
52
32
24
16
132
104
92
48
60
96
88
16
76
12
60
96
72
632
116
12
96
40
68
8
8
212
88
124
16
8
112
60
44
8
48
80
28
32
44
40
112
12
28
208
92
40
128
84
156
92
172
100
108
52
100
8
88
32
48
136
44
212
48
136
60
72
28
36
32
32
56
116
76
184
56
40
64
36
24
100
92
40
4
4
8
8
24
100
76
96
104
52
16
16
20
56
52
200
124
104
76
20
56
64
32
100
68
136
4
8
36
124
8
148
96
92
56
60
72
32
8
116
104
16
80
8
104
144
32
44
12
8
12
20
48
24
108
152
76
44
96
8
116
12
8
4
16
40
16
80
16
4
60
80
32
36
40
76
24
84
104
20
32
8
68
16
24
32
16
72
8
72
96
88
92
52
112
84
8
176
8
12
44
40
24
92
84
44
32
40
52
32
48
20
84
84
92
16
24
16
8
12
16
36
12
56
28
124
76
4
12
112
28
4
64
128
184
124
96
64
80
32
96
68
16
24
4
40
88
8
40
32
68
88
124
68
20
56
220
48
52
88
80
68
148
48
48
56
200
12
64
48
60
20
32
96
32
60
16
84
128
108
244
52
16
48
68
92
32
268
44
68
72
56
80
212
20
8
72
120
44
72
104
28
76
56
128
216
12
140
84
68
52
24
224
72
64
80
284
148
20
184
60
12
16
16
156
12
36
212
192
40
244
12
272
48
88
104
20
16
164
148
84
76
216
128
40
40
20
140
88
60
60
148
24
28
168
92
16
96
76
36
120
200
124
84
52
20
296
200
308
108
80
72
24
88
20
88
8
64
44
44
96
80
80
36
32
12
20
276
416
196
24
92
8
104
68
20
36
128
12
92
280
108
64
468
208
20
136
148
88
184
92
20
52
180
176
244
104
44
88
60
420
208
108
84
148
16
80
80
44
96
64
100
176
96
164
72
60
52
80
8
16
60
28
80
16
56
76
68
80
132
44
36
16
16
48
32
84
60
56
64
20
148
16
76
148
36
100
192
72
104
44
72
36
40
412
148
72
44
36
48
48
4
160
124
72
88
16
68
368
128
196
336
[truncated: 7,437 more rows]
