# Supplementary material for: Cortico-autonomic local arousals and heightened somatosensory arousability during NREMS of mice in neuropathic pain
Source: eLife. 2021 Jul 6;10:e65835. doi: 10.7554/eLife.65835 (PMC8291975; doi:10.7554/eLife.65835)
Supplement: Figure 3—source data 1. — For panels (A, C, D), two .csv files containing data from all three panels are provided for the light and the dark phase. For panel (B), six .csv files are provided for each dataset in the cumulative plots and the binned data for both non-rapid eye movement sleep (NREMS) and rapid eye movement sleep (REMS). One .csv file is provided for panel (E), whereas for panels (F, G), two .csv files are included separately for the power spectra at baseline and at D20+. One .csv file is provided for the gamma power analysis combining both NREMS and REMS. Additionally, a commented .pdf file with test statistics and p values is provided. [file elife-65835-fig3-data1.zip › Figure_3/3B_Sham_REMS_BoutLengths.csv]

24
36
32
20
160
76
12
12
92
20
12
16
64
20
16
100
16
40
16
12
68
24
24
92
28
80
36
24
68
52
108
20
36
12
8
76
12
136
104
32
60
28
24
44
64
24
24
32
28
20
156
124
28
60
112
12
28
12
192
20
20
20
68
16
124
132
16
52
104
12
20
24
24
20
168
24
56
20
20
64
8
32
28
60
20
40
36
8
40
52
52
24
36
36
40
48
132
44
20
32
20
28
64
16
156
24
20
20
44
28
52
12
16
132
16
56
84
64
104
20
72
16
36
24
28
156
44
56
24
16
92
180
36
104
36
8
24
32
84
120
44
32
104
36
28
116
104
16
40
204
52
56
16
116
36
56
48
64
60
16
80
28
88
168
24
20
20
24
20
68
12
28
96
72
20
16
16
68
8
12
44
20
32
12
32
32
184
16
20
16
68
16
52
24
100
20
8
40
12
56
88
32
36
132
16
28
68
144
32
96
84
12
16
20
8
12
132
36
20
88
108
24
4
24
12
252
20
20
16
92
16
12
40
212
20
24
124
16
92
20
56
20
44
16
8
36
28
20
24
32
16
52
12
20
40
36
8
8
64
20
12
12
4
56
24
100
12
64
8
12
56
16
88
8
28
20
84
24
20
96
172
8
84
36
72
60
20
24
120
28
24
68
24
16
92
12
64
28
68
8
128
16
16
44
152
20
124
80
36
40
156
28
52
40
28
12
96
28
16
24
36
12
8
28
20
56
128
44
60
16
28
32
24
104
20
180
172
56
108
12
40
32
16
40
12
8
8
12
52
24
20
12
76
12
12
20
8
24
20
16
24
16
8
32
12
28
24
32
20
32
24
44
12
24
16
16
20
24
24
20
20
104
16
12
20
72
24
24
16
12
16
40
84
44
120
28
12
16
88
12
8
20
168
136
20
28
24
12
124
104
24
20
64
8
8
36
28
20
24
32
96
92
16
32
52
36
100
24
28
72
20
16
8
20
16
68
24
8
16
24
48
204
16
12
28
12
96
64
16
28
152
16
36
8
16
16
84
20
16
12
16
16
44
8
48
20
156
12
68
28
32
16
184
144
24
32
32
16
36
16
16
68
16
32
140
132
24
20
56
16
12
132
32
96
28
32
160
12
24
20
28
32
12
28
12
20
36
24
96
12
140
12
8
68
8
24
100
36
32
12
16
16
112
140
12
32
32
48
68
28
20
24
88
12
16
16
192
12
8
76
104
8
28
12
24
16
20
40
84
44
156
12
16
24
140
16
24
92
52
16
12
8
16
76
8
12
68
44
128
16
12
104
12
12
20
80
20
28
28
100
32
12
28
8
116
20
24
16
12
140
8
12
12
40
132
16
16
44
20
52
16
12
40
24
20
20
104
16
64
56
52
44
28
12
180
12
16
12
20
144
68
12
16
184
16
24
104
16
4
20
12
24
20
16
24
12
20
16
36
60
12
52
24
32
12
28
24
64
12
72
12
20
8
148
12
20
32
16
36
16
24
16
16
20
48
108
8
24
8
12
8
16
48
60
24
16
16
8
12
16
8
8
96
8
60
8
120
8
16
32
44
76
88
24
128
16
112
72
20
20
136
20
120
8
8
12
20
24
28
24
52
28
44
68
28
16
40
16
40
16
36
76
128
36
16
12
16
8
16
24
16
32
16
48
76
4
132
8
12
184
8
24
84
24
60
60
88
12
20
8
32
8
76
20
136
12
96
16
16
20
12
20
32
108
20
16
36
20
12
24
148
12
40
56
24
28
28
24
16
92
24
60
12
164
12
160
8
32
20
132
48
48
4
264
84
8
12
8
4
20
16
8
124
100
20
52
104
12
24
24
16
32
20
80
20
20
4
48
24
8
136
64
48
44
36
120
188
16
32
44
64
12
24
16
4
36
28
20
84
48
52
16
8
4
16
24
116
12
24
4
48
12
28
16
8
208
56
40
8
48
16
28
56
32
16
136
36
160
48
84
20
132
24
20
108
20
68
24
92
36
68
16
12
140
104
24
20
28
20
24
36
16
16
72
12
64
40
108
36
124
20
20
160
12
208
244
48
20
16
44
8
132
4
104
52
24
16
12
16
112
96
28
4
172
24
4
8
28
28
40
104
24
28
52
20
72
84
24
128
100
28
36
28
36
80
140
16
244
4
24
24
164
16
12
16
64
68
20
24
20
44
92
60
80
20
100
16
16
36
24
28
20
20
8
32
32
16
104
20
40
64
28
68
36
128
16
28
92
16
60
60
4
28
12
168
60
104
20
16
56
36
16
24
20
100
32
20
76
16
16
196
16
32
28
32
24
40
148
140
16
236
20
4
8
24
16
44
36
92
68
8
4
16
84
128
40
4
148
24
28
16
216
4
72
88
112
20
112
124
140
40
104
32
24
20
32
44
24
196
4
52
56
132
76
84
40
76
72
88
100
52
28
140
16
160
152
36
16
24
132
72
4
12
120
8
40
36
24
44
32
196
152
72
136
88
20
4
44
100
4
64
124
4
12
40
16
48
12
40
80
20
192
136
8
24
28
12
76
84
16
152
24
28
88
48
128
12
116
28
72
124
60
8
20
12
52
44
48
80
72
16
16
8
20
108
104
12
16
180
20
68
140
32
16
112
92
40
80
136
28
116
16
20
20
16
24
12
52
28
32
16
84
16
144
48
40
20
108
48
20
72
20
24
40
32
52
16
72
56
16
120
152
24
60
32
148
16
132
20
48
16
36
12
64
24
44
40
12
68
16
20
52
16
32
132
20
20
84
16
120
128
32
20
48
92
12
16
24
44
36
32
36
52
112
24
80
24
12
16
140
16
16
44
48
28
116
20
16
12
12
108
176
28
16
84
16
36
104
8
76
24
12
8
64
184
68
24
16
20
12
84
76
28
16
168
16
56
64
72
76
44
12
16
76
20
52
20
12
64
16
20
12
108
16
12
20
24
12
32
36
56
96
20
52
20
72
20
20
32
20
16
20
72
148
16
12
20
88
20
128
36
48
12
60
12
160
40
20
16
104
48
68
188
12
24
32
20
16
88
60
20
24
52
24
120
16
40
100
96
36
20
60
40
20
136
128
20
16
24
40
16
120
28
92
20
28
76
16
64
16
24
24
92
12
12
32
20
32
12
44
20
12
12
32
56
16
68
20
24
80
8
16
28
12
20
24
152
24
104
12
20
52
24
20
48
72
32
32
24
72
140
184
232
136
24
16
28
44
12
8
28
32
52
20
116
56
12
8
76
52
12
148
32
28
16
84
36
24
52
136
28
32
48
48
64
20
20
40
16
12
20
204
28
12
40
52
12
132
40
52
12
20
44
168
60
48
28
20
40
64
20
28
24
76
40
44
36
24
8
12
112
24
16
40
20
64
16
4
8
80
208
84
44
20
12
20
156
12
60
12
16
24
44
136
92
28
36
28
12
52
140
20
72
40
12
36
20
92
8
12
32
52
20
24
76
12
16
12
56
20
64
32
72
64
12
76
48
12
156
36
12
140
8
32
64
132
8
20
52
16
12
20
72
8
112
16
4
80
24
128
12
32
152
124
28
164
48
4
24
20
16
60
96
52
24
12
12
180
32
12
24
48
96
12
28
16
40
108
20
164
24
136
144
32
16
88
68
176
8
108
16
80
84
120
20
20
16
140
32
44
68
16
60
140
40
32
48
24
8
56
76
128
116
136
148
16
12
24
20
44
56
76
16
16
8
140
68
8
120
96
96
132
104
16
24
96
20
48
68
132
108
48
20
28
48
36
20
20
52
120
20
92
32
40
48
132
12
16
76
16
32
16
36
32
48
232
112
72
20
72
40
44
40
60
64
32
12
16
24
24
40
48
16
116
164
16
12
36
12
16
92
88
68
72
16
104
20
24
72
64
112
12
60
16
104
16
8
8
116
132
56
8
228
20
56
16
56
20
12
28
36
20
56
24
56
100
52
16
136
52
104
20
16
48
164
20
160
16
16
152
60
40
16
16
96
16
112
28
32
44
12
24
40
24
8
44
32
32
84
48
20
56
48
92
68
16
12
176
56
32
32
52
4
12
44
108
96
84
96
92
36
20
108
16
100
160
60
68
20
100
168
80
80
32
24
32
128
16
80
8
16
28
200
16
48
92
48
16
44
80
76
24
124
20
20
12
12
196
20
104
16
40
136
88
52
64
64
108
108
128
20
176
48
20
144
84
52
68
28
52
100
40
164
76
176
64
12
12
96
176
16
24
20
108
44
24
52
52
92
48
32
44
156
152
72
24
20
64
44
28
152
20
148
16
104
160
24
124
64
112
16
32
16
68
16
28
48
72
20
28
16
32
180
64
16
16
24
16
60
68
68
12
92
44
124
20
84
28
12
64
84
52
40
24
136
24
160
8
12
12
92
88
16
204
24
16
20
68
124
16
32
20
28
156
48
36
8
76
12
28
32
16
20
12
28
8
140
8
16
28
180
16
52
96
16
20
20
44
16
28
164
76
24
12
16
24
16
12
12
92
144
16
24
16
88
8
24
24
96
24
52
168
32
40
36
136
12
12
16
16
[truncated: 1,078 more rows]
