# Supplementary material for: Cortico-autonomic local arousals and heightened somatosensory arousability during NREMS of mice in neuropathic pain
Source: eLife. 2021 Jul 6;10:e65835. doi: 10.7554/eLife.65835 (PMC8291975; doi:10.7554/eLife.65835)
Supplement: Figure 3—source data 1. — For panels (A, C, D), two .csv files containing data from all three panels are provided for the light and the dark phase. For panel (B), six .csv files are provided for each dataset in the cumulative plots and the binned data for both non-rapid eye movement sleep (NREMS) and rapid eye movement sleep (REMS). One .csv file is provided for panel (E), whereas for panels (F, G), two .csv files are included separately for the power spectra at baseline and at D20+. One .csv file is provided for the gamma power analysis combining both NREMS and REMS. Additionally, a commented .pdf file with test statistics and p values is provided. [file elife-65835-fig3-data1.zip › Figure_3/3B_SNI_NREMS_BoutLengths.csv]

12
32
20
52
36
40
96
12
24
64
52
148
120
104
52
68
36
40
60
60
64
8
12
12
228
276
72
76
72
4
72
104
76
56
100
28
56
60
84
228
32
116
84
16
120
72
8
52
20
220
40
48
116
84
104
68
68
56
108
20
92
76
212
224
64
128
96
20
176
104
80
24
380
144
120
64
156
64
64
88
84
92
104
56
148
64
48
44
84
20
60
120
56
4
104
76
104
28
48
8
108
28
100
12
72
176
48
116
144
100
76
60
160
92
24
116
108
24
52
72
92
52
48
68
4
348
8
16
96
64
16
36
108
16
72
48
136
92
16
24
108
72
84
100
72
40
60
140
40
12
124
132
84
96
100
40
108
224
8
68
188
12
20
276
108
16
16
80
152
104
28
128
128
88
96
56
96
16
120
96
48
20
72
148
96
28
88
136
84
56
88
8
60
64
16
8
36
4
84
104
28
76
16
104
32
48
120
4
64
36
112
8
4
140
148
144
160
124
100
44
228
244
188
20
16
60
24
100
60
56
28
60
80
60
68
76
4
16
8
24
192
140
156
184
128
32
212
216
108
88
8
56
28
92
76
64
112
40
68
36
48
68
16
24
68
68
24
4
8
8
32
44
76
132
96
452
64
116
28
12
12
264
108
120
36
148
216
132
56
76
36
124
72
24
80
16
8
8
44
68
68
60
48
76
8
76
60
20
16
16
44
64
100
96
72
48
52
368
4
160
128
116
32
304
172
132
240
80
20
36
232
92
12
92
112
68
188
164
12
16
12
52
272
144
36
32
120
56
40
8
152
8
8
112
8
80
84
28
32
120
68
44
72
72
64
8
48
64
80
20
8
180
68
56
44
96
84
148
16
12
136
8
104
36
204
224
84
112
100
12
88
4
64
144
24
248
272
8
36
156
24
88
188
56
132
140
8
60
68
40
100
44
72
8
12
88
92
228
12
104
32
8
32
84
44
176
76
20
88
176
60
12
4
216
120
12
172
92
100
60
36
520
116
48
160
24
76
68
4
32
64
48
40
44
68
84
96
36
16
28
44
192
240
120
20
212
112
32
168
88
32
112
28
128
108
180
84
56
300
204
132
92
80
52
64
112
120
100
20
76
100
20
100
176
96
88
184
12
28
140
76
144
16
76
52
188
36
164
116
4
128
152
68
152
128
384
116
88
12
76
52
272
160
176
176
48
4
60
56
16
284
4
288
228
56
584
48
92
84
124
8
68
80
12
128
68
20
80
76
240
64
36
32
40
28
68
168
188
32
68
100
296
224
68
88
136
68
96
76
52
28
24
28
144
48
68
120
56
56
36
24
28
80
240
60
232
100
8
104
148
120
32
64
196
76
192
196
116
56
104
124
108
16
88
356
212
176
88
388
56
44
328
112
120
4
100
20
104
148
8
84
72
352
12
52
96
200
140
396
180
312
192
172
332
44
56
92
100
88
108
32
92
96
8
84
24
112
60
32
96
72
8
120
24
4
8
28
40
96
112
68
48
124
188
176
68
220
68
100
60
80
80
72
92
4
48
52
68
436
136
76
112
20
52
64
52
56
80
16
68
56
28
100
40
24
52
100
108
36
112
8
212
268
180
128
36
268
12
40
188
124
160
64
72
88
16
8
80
12
76
60
352
4
16
92
164
88
576
76
288
288
12
356
36
76
396
68
236
140
232
8
84
56
60
72
92
12
84
104
16
4
32
64
20
108
52
100
88
124
60
104
124
100
88
8
100
80
40
68
68
68
60
120
64
60
96
28
32
80
112
108
48
48
92
164
100
88
64
132
8
76
220
8
60
8
8
4
128
44
160
104
12
4
132
144
296
132
4
76
136
176
40
40
32
44
168
16
32
124
56
4
12
288
84
184
12
52
32
28
56
108
8
52
156
100
92
48
32
220
24
108
376
212
80
4
116
132
208
12
56
72
248
296
72
4
52
52
92
28
176
16
92
40
52
68
12
176
80
136
44
32
36
112
52
20
4
36
220
100
72
140
168
84
84
28
32
48
468
244
312
104
136
64
8
4
12
192
88
112
40
160
80
36
32
144
164
92
96
48
52
28
80
36
304
84
32
52
8
80
44
40
96
80
4
124
52
40
612
28
360
20
96
4
96
84
116
180
108
40
144
108
104
80
316
8
12
4
12
328
116
76
132
52
72
56
64
36
80
8
164
132
60
40
4
124
204
24
96
40
40
20
40
112
76
264
4
100
12
44
128
144
24
48
76
108
108
116
28
80
72
4
116
36
96
32
40
48
64
40
144
132
164
108
84
136
116
92
88
48
76
20
48
8
8
32
136
248
100
16
96
160
156
284
132
60
28
8
28
96
80
168
148
132
208
112
124
80
88
140
192
80
312
288
100
224
192
36
104
56
56
84
16
28
160
76
156
80
124
80
148
56
112
128
4
60
80
40
176
44
72
32
20
104
284
168
96
20
176
8
72
112
76
120
52
52
88
332
64
24
360
52
76
24
32
148
96
208
100
164
64
56
80
44
140
184
156
108
100
136
16
152
28
412
88
276
144
76
128
196
44
156
112
232
100
288
88
76
244
92
28
136
144
80
60
28
32
72
52
8
20
52
128
24
88
120
56
36
204
44
52
220
12
460
72
104
48
72
36
60
68
84
80
116
60
56
144
104
232
108
64
40
288
112
124
124
112
56
76
48
96
40
84
164
76
128
128
196
32
220
72
36
432
92
192
88
156
4
36
40
116
28
112
136
240
36
4
116
88
88
28
308
304
72
100
32
216
48
124
4
144
112
124
88
52
84
180
48
32
244
52
332
128
180
156
72
168
56
76
156
36
16
28
24
116
124
188
24
48
56
188
116
220
68
184
92
68
140
108
80
72
56
28
12
180
176
172
8
260
204
128
20
56
144
72
76
40
520
8
12
32
12
32
296
120
76
64
68
192
284
60
252
84
148
24
20
4
128
60
56
192
72
108
212
16
112
252
44
80
52
112
24
40
28
28
44
16
72
124
128
48
284
172
56
16
32
80
48
12
44
84
76
8
112
72
8
84
16
60
100
252
72
88
56
160
80
20
120
112
4
176
44
112
36
72
108
316
84
180
168
136
52
104
72
20
68
24
36
48
60
200
56
116
152
12
116
116
140
8
108
88
80
16
12
16
92
60
132
148
100
168
216
100
64
28
28
24
36
52
56
12
84
36
32
84
88
16
20
28
64
28
88
16
28
60
56
132
72
44
140
96
48
128
68
12
32
108
116
148
252
132
56
56
56
20
20
88
12
56
52
64
56
144
268
80
56
84
72
264
68
60
84
104
8
56
56
64
64
68
184
20
20
112
52
64
116
172
96
48
148
148
16
608
136
216
72
16
4
24
36
68
56
20
196
84
576
68
48
56
44
88
28
200
148
56
76
8
44
52
84
16
144
28
124
308
32
24
156
96
84
112
108
32
40
52
28
32
16
56
40
256
60
80
28
60
20
284
108
28
48
12
208
84
20
36
8
16
20
92
88
188
104
36
52
136
80
52
24
64
12
104
76
28
44
120
72
60
124
48
44
88
48
40
88
24
56
196
56
96
44
68
108
44
44
32
72
104
156
80
104
40
44
40
80
56
36
8
60
16
180
128
32
100
40
48
104
64
44
104
148
64
224
92
16
152
80
156
48
16
44
112
24
72
72
44
8
128
68
188
28
88
52
92
108
40
60
28
136
84
108
88
152
4
4
60
12
44
60
88
8
52
56
28
100
316
48
80
108
172
396
60
408
68
64
44
8
28
12
8
16
8
168
24
88
72
172
52
60
28
248
156
24
92
24
32
44
68
24
208
108
128
40
56
96
32
40
284
96
20
16
84
48
20
476
56
48
132
40
184
92
8
24
292
8
88
116
28
72
100
188
112
56
88
24
72
148
60
32
48
36
52
40
52
128
92
92
72
56
20
52
40
56
196
184
76
60
40
32
32
208
88
84
536
80
180
20
136
68
72
72
16
56
80
44
40
88
16
24
68
96
12
24
28
8
40
96
156
32
212
16
164
56
88
12
8
20
4
72
340
68
208
160
72
76
8
40
60
64
4
60
92
60
80
112
96
36
28
20
132
20
72
136
56
8
64
12
56
68
144
16
32
28
164
8
48
32
12
216
60
40
28
100
24
72
40
100
188
12
68
56
128
184
132
124
124
28
112
60
152
44
12
52
104
80
76
124
88
144
20
484
56
72
28
88
28
108
124
100
112
136
80
32
280
48
76
68
144
56
32
48
32
72
120
24
24
32
20
4
24
8
32
52
84
108
56
160
56
36
336
44
188
136
24
92
136
24
44
108
24
12
44
64
184
48
264
56
260
4
44
88
56
68
20
244
40
216
60
36
32
48
84
64
68
4
4
56
40
40
24
200
96
156
104
92
84
40
68
200
84
56
76
100
84
184
192
52
8
52
384
196
104
12
36
32
68
24
64
128
200
96
156
88
208
280
316
164
288
424
228
116
8
132
52
84
64
104
248
256
188
40
72
32
76
64
20
108
140
40
32
176
228
36
32
360
72
68
16
56
80
300
128
[truncated: 7,666 more rows]
