# Supplementary material for: Cortico-autonomic local arousals and heightened somatosensory arousability during NREMS of mice in neuropathic pain
Source: eLife. 2021 Jul 6;10:e65835. doi: 10.7554/eLife.65835 (PMC8291975; doi:10.7554/eLife.65835)
Supplement: Figure 3—source data 1. — For panels (A, C, D), two .csv files containing data from all three panels are provided for the light and the dark phase. For panel (B), six .csv files are provided for each dataset in the cumulative plots and the binned data for both non-rapid eye movement sleep (NREMS) and rapid eye movement sleep (REMS). One .csv file is provided for panel (E), whereas for panels (F, G), two .csv files are included separately for the power spectra at baseline and at D20+. One .csv file is provided for the gamma power analysis combining both NREMS and REMS. Additionally, a commented .pdf file with test statistics and p values is provided. [file elife-65835-fig3-data1.zip › Figure_3/3B_SNI_REMS_BoutLengths.csv]

4
36
8
64
24
28
60
12
24
20
8
76
12
12
32
20
36
16
16
32
8
24
108
24
20
204
28
32
64
20
92
36
20
168
16
24
48
20
24
24
16
24
16
92
24
124
12
24
24
168
20
36
120
24
12
24
12
36
92
16
48
20
56
24
20
56
92
20
12
68
12
48
24
44
20
16
160
76
20
12
88
24
8
12
144
32
100
24
44
32
52
56
36
60
68
48
16
12
60
48
20
108
12
12
16
28
24
60
12
40
12
8
32
28
12
48
48
12
16
160
28
16
32
24
212
12
36
36
32
16
40
56
12
12
44
28
32
12
164
40
72
76
16
64
64
104
12
160
12
28
68
32
108
24
168
12
16
60
132
12
120
56
20
60
52
12
32
28
52
64
148
36
32
76
20
8
24
24
108
132
4
16
40
12
172
136
56
28
12
16
68
24
40
180
72
92
40
16
40
8
32
20
84
8
16
104
24
36
8
16
12
16
12
20
160
16
36
84
16
20
56
24
8
20
120
60
84
56
72
12
8
40
148
44
12
12
20
12
8
8
12
164
44
28
28
48
120
8
40
44
8
16
28
16
96
12
8
8
20
8
36
36
12
12
16
104
12
40
20
24
4
8
8
24
20
32
20
16
24
64
200
128
12
16
32
68
12
8
20
16
24
32
12
24
32
20
20
264
28
56
20
80
20
160
28
24
28
80
44
40
120
44
12
44
20
16
32
60
16
136
44
12
24
148
32
12
96
24
52
72
20
140
68
24
136
12
16
20
24
64
92
32
84
104
188
8
16
16
68
20
8
24
12
20
120
92
8
44
44
44
16
8
20
104
16
24
68
20
16
8
8
28
12
40
52
24
68
32
76
20
28
116
44
56
56
16
76
12
28
104
16
40
16
72
24
96
20
24
16
32
16
8
24
16
36
16
80
72
12
84
20
12
12
12
16
20
88
36
12
8
12
24
20
192
24
100
116
16
32
16
88
16
16
140
20
40
8
20
20
8
108
24
48
24
8
36
36
8
4
32
28
172
28
12
12
44
4
16
20
24
12
12
24
8
20
8
40
12
176
32
12
24
52
12
44
8
76
12
140
12
80
20
20
20
20
140
16
80
20
152
52
8
4
20
48
104
16
24
88
48
32
4
24
76
20
8
44
36
28
36
48
176
16
8
16
36
52
8
32
124
28
24
36
28
16
52
16
12
20
16
12
36
28
84
24
24
152
44
24
8
124
36
24
12
12
16
24
24
20
12
36
156
48
16
16
104
104
4
76
12
8
8
24
20
144
16
8
12
68
20
16
104
28
52
28
152
80
8
28
16
20
24
24
36
32
20
28
28
16
12
24
4
12
56
12
16
64
12
36
80
20
32
16
44
4
36
16
20
20
96
24
32
104
72
12
64
20
20
48
16
16
112
28
16
8
16
12
84
12
16
80
16
136
16
60
28
24
44
40
180
12
96
12
16
8
20
68
24
108
28
88
20
16
28
12
16
52
8
236
20
120
16
116
32
20
20
56
16
44
20
120
68
32
120
16
40
180
148
32
16
60
80
28
40
48
8
32
72
16
12
24
84
16
32
24
44
80
16
32
12
8
152
12
20
52
20
52
144
20
16
28
20
28
16
4
8
88
44
8
24
128
8
20
16
144
20
188
80
88
12
44
12
16
16
80
8
8
8
32
8
12
16
16
12
16
12
20
20
76
64
8
28
48
20
120
44
16
32
20
60
48
16
84
48
20
8
16
12
8
16
12
24
24
12
12
12
172
8
72
80
32
36
100
32
92
12
36
120
8
164
16
8
20
200
224
156
4
48
176
44
4
152
80
88
16
128
20
68
4
24
32
168
20
36
4
164
36
92
44
4
36
112
32
204
152
32
24
48
28
76
40
168
16
12
80
4
32
40
4
168
16
4
20
12
48
4
88
44
4
48
144
92
20
20
80
8
136
24
48
8
100
104
20
220
20
24
4
8
76
168
76
220
24
20
24
12
8
108
16
4
16
104
4
16
56
52
196
8
76
16
184
84
40
36
28
120
4
20
28
36
296
20
72
68
32
16
8
204
8
140
4
60
12
36
108
100
12
72
60
96
16
12
24
20
88
24
12
8
12
68
48
36
88
136
20
16
96
128
12
28
132
12
24
64
112
68
40
28
160
28
92
12
152
8
248
20
40
20
156
20
124
36
20
48
52
32
192
16
52
76
12
92
116
52
28
128
12
12
28
100
64
48
24
88
20
32
12
212
28
32
32
28
104
100
4
108
20
48
24
124
16
8
16
88
24
120
16
40
16
16
40
32
52
64
36
148
16
36
40
32
152
8
40
108
56
16
16
88
108
44
12
8
112
12
44
64
72
100
20
12
48
24
20
28
64
16
148
28
60
20
20
24
16
84
100
48
32
12
12
20
56
12
184
12
84
16
12
76
20
128
32
68
100
20
12
32
72
16
12
32
172
36
40
24
36
76
132
132
8
64
20
16
24
20
12
80
12
40
16
24
48
8
160
24
124
8
16
8
12
8
8
36
8
28
16
12
12
36
40
16
116
28
44
136
12
48
20
20
8
36
20
12
36
16
20
20
24
20
32
128
184
12
120
76
8
28
60
20
84
16
172
12
24
24
140
12
16
16
16
72
28
24
12
40
8
92
96
20
16
84
24
80
24
16
16
68
24
20
24
204
68
24
12
124
16
12
64
12
52
16
28
72
20
12
28
12
16
8
108
8
72
12
88
12
16
16
16
144
36
152
28
24
8
20
32
48
20
12
12
60
24
8
20
72
12
8
68
16
76
20
12
16
156
24
20
20
12
40
8
24
16
16
44
24
52
116
12
128
16
20
40
60
36
20
20
20
12
16
60
136
12
56
12
104
12
100
4
24
24
20
16
12
36
36
136
16
20
36
32
16
28
56
116
8
12
32
8
176
28
16
16
48
16
8
16
24
52
56
12
20
20
24
32
40
12
56
12
24
36
80
52
60
8
12
120
24
80
16
16
44
12
48
28
20
16
24
200
12
88
12
8
12
8
60
56
16
40
8
32
16
48
56
24
24
16
40
168
12
16
92
20
16
12
8
12
16
40
24
56
16
72
16
44
12
48
12
16
36
56
28
24
20
32
32
84
8
48
52
60
16
48
16
12
12
16
108
8
68
28
16
88
12
112
16
20
92
12
16
20
100
20
52
24
84
80
8
8
12
20
20
12
12
20
16
32
84
104
16
124
8
16
8
12
64
56
24
152
36
104
16
24
24
12
56
104
16
164
16
20
16
32
28
24
12
84
20
168
32
28
16
8
36
128
76
44
12
12
24
12
80
84
36
12
24
20
24
16
40
12
16
44
32
44
40
48
128
8
20
36
8
32
104
24
20
24
20
24
8
12
24
56
24
12
68
92
44
72
32
12
16
76
12
24
124
8
12
28
136
40
12
224
16
28
32
100
16
16
16
20
180
104
20
20
36
12
84
8
16
204
20
24
40
28
16
12
40
24
12
28
12
28
20
12
112
12
36
60
84
40
28
88
20
24
32
28
36
12
56
96
28
16
24
56
24
28
16
72
80
48
24
44
128
20
16
144
16
20
36
36
20
44
132
12
40
24
76
44
16
36
16
20
48
20
52
12
12
52
52
44
24
24
16
76
40
24
16
36
12
20
24
164
28
68
12
28
24
92
12
8
20
48
164
64
12
20
12
16
40
24
60
24
36
8
12
28
208
20
48
64
8
16
104
12
32
228
24
124
12
24
28
28
24
20
12
92
16
28
124
12
160
24
24
68
60
16
108
20
24
16
80
24
16
36
52
164
60
76
24
44
92
28
44
52
64
24
20
180
88
16
28
28
16
28
116
184
16
56
92
16
48
176
76
56
16
32
32
28
80
8
12
60
12
40
108
36
92
12
16
156
36
12
8
72
12
20
68
20
8
20
36
16
40
96
20
20
92
36
32
80
108
24
20
16
76
24
148
16
12
20
16
8
68
40
88
56
20
76
64
16
12
36
52
32
16
112
184
84
20
20
60
20
8
8
24
8
16
60
24
24
76
12
28
16
44
32
12
84
8
28
28
80
20
8
16
16
12
8
8
4
96
8
12
16
56
28
28
48
12
12
32
112
8
36
16
196
20
12
116
144
36
24
12
20
20
116
20
8
36
16
164
16
12
136
16
8
28
12
72
8
24
172
76
28
12
12
20
112
16
48
28
16
24
24
24
40
52
80
12
16
84
152
12
20
64
48
12
8
16
32
140
60
12
32
36
20
8
16
76
8
16
68
24
116
24
28
20
16
20
48
8
128
84
52
208
24
88
32
24
24
92
12
16
168
52
72
124
12
56
76
20
20
32
68
20
16
68
40
16
20
160
12
28
180
116
12
16
16
32
8
32
16
20
20
8
72
12
16
24
48
16
24
24
32
104
16
104
108
12
60
36
12
28
8
116
60
24
176
108
20
96
148
96
52
100
44
12
20
32
204
48
112
72
28
84
20
100
68
104
80
116
32
32
60
24
84
40
68
136
68
144
32
32
148
12
44
12
16
36
16
20
[truncated: 1,128 more rows]
