# Supplementary material for: Cortico-autonomic local arousals and heightened somatosensory arousability during NREMS of mice in neuropathic pain
Source: eLife. 2021 Jul 6;10:e65835. doi: 10.7554/eLife.65835 (PMC8291975; doi:10.7554/eLife.65835)
Supplement: Figure 3—source data 1. — For panels (A, C, D), two .csv files containing data from all three panels are provided for the light and the dark phase. For panel (B), six .csv files are provided for each dataset in the cumulative plots and the binned data for both non-rapid eye movement sleep (NREMS) and rapid eye movement sleep (REMS). One .csv file is provided for panel (E), whereas for panels (F, G), two .csv files are included separately for the power spectra at baseline and at D20+. One .csv file is provided for the gamma power analysis combining both NREMS and REMS. Additionally, a commented .pdf file with test statistics and p values is provided. [file elife-65835-fig3-data1.zip › Figure_3/3E.csv]

ani	sni	state	day	bpm
1	1	2	1	441.666316769236
2	0	2	1	506.392558733752
3	1	2	1	483.940274733294
4	0	2	1	477.40935954886
5	0	2	1	478.645608475997
6	0	2	1	519.352385092816
8	1	2	1	496.306077143191
10	0	2	1	507.181721516021
13	0	2	1	398.399463667677
14	0	2	1	400.206108446515
15	1	2	1	395.702368793745
16	1	2	1	410.105126524512
17	0	2	1	407.488667486926
18	0	2	1	445.093204680783
19	1	2	1	386.053553492065
20	1	2	1	475.945053270597
21	0	2	1	438.225441747507
22	1	2	1	460.451553642069
23	1	2	1	460.241948018209
24	0	2	1	474.666197994008
25	0	2	1	448.163741182341
26	1	2	1	434.262921397588
27	0	2	1	388.936834646445
28	1	2	1	511.644583302966
29	1	2	1	457.186978325038
30	0	2	1	458.803333707874
31	0	2	1	467.980530064505
32	1	2	1	477.083663904195
34	1	2	1	456.890396734581
35	0	2	1	470.364511245539
36	0	2	1	475.90854073815
1	1	2	2	440.155592727166
2	0	2	2	481.203695995924
3	1	2	2	475.34499862082
4	0	2	2	415.89782542006
5	0	2	2	499.918362380394
6	0	2	2	509.132882704832
8	1	2	2	522.375139726813
10	0	2	2	454.462956999577
13	0	2	2	414.080985086057
14	0	2	2	449.794339372385
15	1	2	2	487.78116486959
16	1	2	2	469.03593400081
17	0	2	2	393.308097086073
18	0	2	2	455.233919507044
19	1	2	2	473.242442083657
20	1	2	2	525.267705361657
21	0	2	2	474.330467272157
22	1	2	2	454.817888874735
23	1	2	2	483.145958502515
24	0	2	2	492.564240668018
25	0	2	2	472.468168631753
26	1	2	2	464.400060811413
27	0	2	2	424.606270350123
28	1	2	2	553.659680539541
29	1	2	2	507.570422695337
30	0	2	2	504.406798834094
31	0	2	2	477.421839399319
32	1	2	2	520.564870557752
34	1	2	2	442.235734790002
35	0	2	2	444.059066887227
36	0	2	2	454.888612634892
1	1	3	1	468.862899517319
2	0	3	1	514.421680559619
3	1	3	1	557.392894673494
4	0	3	1	496.960055864399
5	0	3	1	517.903461216287
6	0	3	1	518.748276844203
8	1	3	1	512.557007615728
10	0	3	1	541.698406554756
13	0	3	1	403.541259747897
14	0	3	1	443.960769994498
15	1	3	1	433.19540598273
16	1	3	1	454.439598634807
17	0	3	1	379.646153746199
18	0	3	1	490.190351058883
19	1	3	1	424.716799417994
20	1	3	1	499.633980996426
21	0	3	1	519.354484072839
22	1	3	1	463.962951847187
23	1	3	1	490.671837910468
24	0	3	1	514.875825260785
25	0	3	1	483.941867507504
26	1	3	1	441.861708447586
27	0	3	1	452.650173392467
28	1	3	1	549.406590318673
29	1	3	1	495.824519376725
30	0	3	1	496.91809175174
31	0	3	1	500.945449545487
32	1	3	1	515.167108337111
34	1	3	1	481.969409706756
35	0	3	1	494.130385338243
36	0	3	1	504.453626039846
1	1	3	2	435.006953308835
2	0	3	2	495.712748534249
3	1	3	2	546.473839805061
4	0	3	2	461.055050998154
5	0	3	2	509.203407420047
6	0	3	2	525.944122029429
8	1	3	2	519.776721966684
10	0	3	2	515.666567691261
13	0	3	2	434.774681163575
14	0	3	2	497.589481352823
15	1	3	2	557.222614665684
16	1	3	2	533.364244955565
17	0	3	2	434.915722757964
18	0	3	2	514.823724264676
19	1	3	2	499.29782789982
20	1	3	2	539.945593061205
21	0	3	2	586.806064501856
22	1	3	2	456.708804783916
23	1	3	2	534.527469388495
24	0	3	2	537.736494549767
25	0	3	2	509.68773742449
26	1	3	2	469.178757071858
27	0	3	2	485.413556322044
28	1	3	2	555.120500819389
29	1	3	2	519.922877626819
30	0	3	2	546.453706875038
31	0	3	2	506.083499878033
32	1	3	2	547.644378816813
34	1	3	2	469.99875013974
35	0	3	2	461.236502577209
36	0	3	2	505.068046367419
