# Supplementary material for: Cortico-autonomic local arousals and heightened somatosensory arousability during NREMS of mice in neuropathic pain
Source: eLife. 2021 Jul 6;10:e65835. doi: 10.7554/eLife.65835 (PMC8291975; doi:10.7554/eLife.65835)
Supplement: Figure 3—source data 1. — For panels (A, C, D), two .csv files containing data from all three panels are provided for the light and the dark phase. For panel (B), six .csv files are provided for each dataset in the cumulative plots and the binned data for both non-rapid eye movement sleep (NREMS) and rapid eye movement sleep (REMS). One .csv file is provided for panel (E), whereas for panels (F, G), two .csv files are included separately for the power spectra at baseline and at D20+. One .csv file is provided for the gamma power analysis combining both NREMS and REMS. Additionally, a commented .pdf file with test statistics and p values is provided. [file elife-65835-fig3-data1.zip › Figure_3/3F_baseline_nremsPowerSpectrum.csv]

sni v Hz >	0	0.25	0.5	0.75	1	1.25	1.5	1.75	2	2.25	2.5	2.75	3	3.25	3.5	3.75	4	4.25	4.5	4.75	5	5.25	5.5	5.75	6	6.25	6.5	6.75	7	7.25	7.5	7.75	8	8.25	8.5	8.75	9	9.25	9.5	9.75	10	10.25	10.5	10.75	11	11.25	11.5	11.75	12
1	1.56E-31	0.07370616	0.157476408	1.244929877	2.312994829	3.099149013	3.47954465	3.622425526	3.933994272	3.934296949	3.824127151	3.806424181	3.795693063	3.920681156	3.850018176	3.563561005	3.320612924	3.233995468	3.007833322	2.808219934	2.835952864	2.706400625	2.574527152	2.515150769	2.307356208	2.346963327	2.383565706	2.365596498	2.348202081	2.494456133	2.406995838	2.357017568	2.369823065	2.269530567	2.201560129	2.152091422	1.986466786	1.806359435	1.76911591	1.626912019	1.442834438	1.449873007	1.35187306	1.275250952	1.111108757	1.034198095	0.964910668	0.930617008	0.876278929
0	1.65E-31	0.081367069	0.165339628	1.319293766	2.612227937	3.476922754	4.037765513	4.182658917	4.257820393	4.379583923	4.536759086	4.28553348	4.56778078	4.796842938	4.537939473	4.34228212	4.349914325	4.010617031	3.74119973	3.528485774	3.347911521	3.084318059	2.944518429	2.705453913	2.708555221	2.621619965	2.562739622	2.528144419	2.467468505	2.358684295	2.19537037	2.147666506	1.972467165	1.909986166	1.719425243	1.626858919	1.429000615	1.345982152	1.242344371	1.193796739	1.070274423	0.991784651	0.910539207	0.85986287	0.808640499	0.759940955	0.732016015	0.681649903	0.6408882
1	1.49E-31	0.071985472	0.143355415	1.060886107	2.099978172	2.930641722	3.475398082	3.674217531	3.934784851	4.069087281	4.127228305	4.15275524	4.026292869	4.009961973	4.172064256	4.141140294	3.890231897	3.958491422	3.426942249	3.453437984	3.331543998	2.984353683	2.898082218	2.774892906	2.663710809	2.564464496	2.545630897	2.55909197	2.55145816	2.530265984	2.477620605	2.373731331	2.390591868	2.166800267	2.14203593	1.985820726	1.87312675	1.680314332	1.552644072	1.439209203	1.316526397	1.228650577	1.124890099	1.044578246	0.987564991	0.885879044	0.838423583	0.803477485	0.739714002
0	1.75E-31	0.096170355	0.192587019	1.555803926	3.165337889	4.142778325	5.30269242	5.309238237	5.037063016	4.854025995	4.762748141	4.553252781	4.470209398	4.442179887	4.323617233	3.983090846	3.980194319	3.785278521	3.485724107	3.124265703	3.037375341	2.866514998	2.558629212	2.511666149	2.435088301	2.384628624	2.306041475	2.200071067	2.24251093	2.229907395	2.273719448	2.118370673	2.186270889	2.003065413	1.984596509	1.806237255	1.758560095	1.599856949	1.469161813	1.32776573	1.244345868	1.155354273	1.073347747	1.006942846	0.871281822	0.827320162	0.787179556	0.773307779	0.6893312
0	1.55E-31	0.077958951	0.167736494	1.491382685	2.586970189	3.273218035	3.538297485	3.709780237	3.835141447	3.819534602	3.572596122	3.414748611	3.542385899	3.310595577	3.361898145	3.324751256	3.249826985	3.018696271	3.066116675	3.008051811	2.892658557	2.58630687	2.401715171	2.417233065	2.340609682	2.236323087	2.231125926	2.309017074	2.202388502	2.190540045	2.296648539	2.24154311	2.274034333	2.193014636	2.094414997	1.995363618	1.90296984	1.833101482	1.649629108	1.546158354	1.469899673	1.326522569	1.199801887	1.133913958	1.066562362	1.012485272	0.949867525	0.895033319	0.843321364
0	1.98E-31	0.119684358	0.254546669	2.171705467	4.2730883	5.346604214	5.759151012	5.779137063	5.19140372	4.732751212	4.695159119	4.880348033	4.247839336	4.073939419	4.009822072	3.755971628	3.791632214	3.847685793	3.783524497	3.377668542	2.824008418	2.718602857	2.394028472	2.162721487	2.195208873	2.11584604	2.129980376	2.086240486	2.044475526	2.032425589	2.017290836	1.968473911	1.947881784	1.945261333	1.897282504	1.798344061	1.768894211	1.672866182	1.57649526	1.460160191	1.406185528	1.290457274	1.18255081	1.102406071	1.039588513	0.953255383	0.87954649	0.823638854	0.79112798
1	1.78E-31	0.088401663	0.193218995	1.665033832	3.011338231	4.044867901	4.410319564	4.866358123	4.780404654	4.810704542	4.702863762	4.393289491	4.351160631	4.403228028	4.651529373	4.598456558	4.488787441	3.841297787	3.627313061	3.242472803	2.849284181	2.679973236	2.578050637	2.434981036	2.36045908	2.323836227	2.299979709	2.240816138	2.264919263	2.271914121	2.1969673	2.080435937	2.051676068	1.988783939	1.856244466	1.774398242	1.673623718	1.469247907	1.412977878	1.299053769	1.135052165	1.132916107	1.024589947	0.949762833	0.871273409	0.825701552	0.817985796	0.758461932	0.68987577
1	1.65E-31	0.090017977	0.191650516	1.684366474	2.763596459	3.470451885	3.810082711	3.871787645	3.880166481	3.812481511	3.769851552	3.745793316	3.746761902	3.74876045	3.898566014	3.845850668	3.886627414	3.652942723	3.480607813	3.023490264	2.796033316	2.709726259	2.576769803	2.459377373	2.370313855	2.334555858	2.167003158	2.283583347	2.136053341	2.127807211	2.125109109	1.993233195	1.978219404	1.970871681	1.926772783	1.80105452	1.708901791	1.612385297	1.592252718	1.42628954	1.308182327	1.196456882	1.172495253	1.076534498	1.023248878	0.967030585	0.888561605	0.872831879	0.832632975
1	1.82E-31	0.102575775	0.234681309	2.117194373	3.582883371	4.225219715	4.451951205	4.611903922	4.247518839	4.355300316	4.246648171	4.100549292	3.952704125	4.064177628	4.045775259	3.794367913	3.873748496	3.772387326	3.73741137	3.313280017	2.989872864	2.693494678	2.509398797	2.30082784	2.249854596	2.113948095	2.029120814	2.096616615	2.020982459	1.946142641	1.843385689	1.812801467	1.771993953	1.611295982	1.568713357	1.477101839	1.342852567	1.234441731	1.237053091	1.154510984	1.145039055	0.998663929	0.943321068	0.899525669	0.821809023	0.855444722	0.766385367	0.74901942	0.672545849
0	1.78E-31	0.090490249	0.199247967	1.691105694	3.006351609	3.833220725	4.182194063	4.267084147	4.318667257	4.091361722	4.043300548	4.111705374	3.978329018	4.238395068	4.176917186	4.047300933	4.105158633	3.915803727	3.625106013	3.365043133	3.11587366	2.907569718	2.808538526	2.620321887	2.532152589	2.405245952	2.289576482	2.279125982	2.154034004	2.081736065	2.05759974	1.934161924	1.911672647	1.857261996	1.774881121	1.629496701	1.615760008	1.504496758	1.416190378	1.366125027	1.249049979	1.206223423	1.187028489	1.064345284	1.043207562	0.979840719	0.926634773	0.860144813	0.827526055
0	1.82E-31	0.089351686	0.186563904	1.430222524	2.766095651	3.711875989	4.518295761	4.636713232	4.733813368	4.781836626	4.646562421	4.526665663	4.44555671	4.250332782	3.973311405	3.980229374	3.592811598	3.602300495	3.34933434	3.058393599	2.708906087	2.519192854	2.499660058	2.422552887	2.303217013	2.230789382	2.169271433	2.124749459	2.268068829	2.203120953	2.155712817	2.057453453	2.126773266	1.995251957	1.938126375	1.855721728	1.718723334	1.594625983	1.518514604	1.413615234	1.285713723	1.201070746	1.091048207	1.027058291	0.977917469	0.929313863	0.87582579	0.81591069	0.74338359
0	1.58E-31	0.088790392	0.182511593	1.44501325	2.728532558	3.478402084	3.933572029	4.361953665	4.377553634	4.43789004	4.448339632	4.66803189	4.444462209	4.510018085	4.488504106	4.342557176	4.097714746	3.895170811	3.802374093	3.550219594	3.375899248	3.298842718	3.099690954	2.918309255	2.634540231	2.493528254	2.405100569	2.414509367	2.295964517	2.302139798	2.130338585	2.061546044	2.06179897	1.966363048	1.896195904	1.751588227	1.739899791	1.565856857	1.483009411	1.394874602	1.319682945	1.163398367	1.109155716	1.06991008	0.959644728	0.911053761	0.85660158	0.858892247	0.777305532
0	1.93E-31	0.106314042	0.224156319	1.90097929	3.544089569	4.951402386	5.645491657	5.757866823	5.718852418	4.939268318	4.640457368	4.678623826	4.657772129	4.531856445	4.421559679	4.090572684	3.629948364	3.407996323	3.132761052	2.94563979	2.87609978	2.680456258	2.500115845	2.373746691	2.29572992	2.315514962	2.201556816	2.258809988	2.16945892	2.191167461	2.135054069	2.10487466	2.078891553	1.963714601	1.902685127	1.767669276	1.586638194	1.526578143	1.397343354	1.257485032	1.193934405	1.125387331	1.057192221	0.943238782	0.892597135	0.862037228	0.800689677	0.759494191	0.724849334
1	1.61E-31	0.090723193	0.214732767	1.787981978	2.748856469	3.305691494	3.884643934	4.004722877	4.020402669	3.937223017	3.943614725	3.985353419	4.070607921	4.378423199	3.936553336	3.893506288	3.647291222	3.455911539	3.289429255	3.01202219	2.962576782	2.803293179	2.602782981	2.741680786	2.472602899	2.345218876	2.326038293	2.316650631	2.21731722	2.275482037	2.257079098	2.163994026	2.129825866	2.096002869	2.027867785	1.862256952	1.760222647	1.689932344	1.454662896	1.362786564	1.372093138	1.214159863	1.198453603	1.104010019	1.019645477	0.96511633	0.962401563	0.857876182	0.818533747
1	1.46E-31	0.068571357	0.148484302	1.273606783	2.083848252	2.556609285	2.89287991	2.916946418	3.001152642	2.992109728	3.11184541	3.036797027	2.857267304	3.034885081	2.999174342	2.963650933	2.8887526	2.812357489	2.692640194	2.737990706	2.665818768	2.576839773	2.505678906	2.594872822	2.581861768	2.508796566	2.66707955	2.641563239	2.578887549	2.545264213	2.520520518	2.55905742	2.509708677	2.353098444	2.38558735	2.188650528	2.031673254	1.82349323	1.702422007	1.55176873	1.472715374	1.312681549	1.220045276	1.106360012	1.096364206	1.037859039	0.911541016	0.87795888	0.866381302
0	2.08E-31	0.120435158	0.248554142	2.0029331	3.655993232	5.651564963	6.189451167	6.649193192	6.178620873	5.722691667	5.763965976	5.601719761	5.643544901	5.398053596	4.870246809	4.552049977	4.142338749	3.479937551	3.341046563	3.180947832	2.832529396	2.681249841	2.383606718	2.285872682	2.245744413	2.181584973	2.044547921	2.092867753	2.009452266	2.117728487	1.975421555	1.956547018	1.849542644	1.780550572	1.728401895	1.657551563	1.501573835	1.383075715	1.250792162	1.188079177	1.110014189	1.037291541	0.901570545	0.843492716	0.790427435	0.766866328	0.747675963	0.663610559	0.666056739
0	1.72E-31	0.09045972	0.182343106	1.441805936	2.678719362	3.942599636	4.459214773	4.657720687	4.872406827	4.914562794	4.857078323	4.994790626	4.886421094	4.994460455	4.996308852	4.820761657	4.86355357	4.487068217	4.274010535	4.024785998	3.724228032	3.525594159	3.270243843	2.99671832	2.828195031	2.702341446	2.621768455	2.413372783	2.421516346	2.25219805	2.250176596	2.029055644	1.94430506	1.818847221	1.799790862	1.538775036	1.49284222	1.358019369	1.342449557	1.214586219	1.157839562	1.093986105	1.017093753	0.966915466	0.932589122	0.842833274	0.798920423	0.768027517	0.720387289
1	1.49E-31	0.07344461	0.152341661	1.237613122	2.176700677	2.871200127	3.255963239	3.400053849	3.638175694	3.827639274	3.83364624	3.806211132	3.725129496	4.08976127	4.074303277	4.041467113	3.90951219	3.761697993	3.458009184	3.391934443	3.130695999	3.022783326	2.967726725	2.763289473	2.784061476	2.667956182	2.496573803	2.474904164	2.362919787	2.254436586	2.120603498	2.091573202	1.885835889	1.814646376	1.734740038	1.562552797	1.519990107	1.34839348	1.270384067	1.187188929	1.16102226	1.054452269	1.012697772	0.904963004	0.894251252	0.838999309	0.7945636	0.754639338	0.724494422
1	1.57E-31	0.078430568	0.149440829	1.153276114	2.062558975	3.054800514	3.592891821	3.969470125	4.102182557	4.244766627	4.286330988	4.250690098	4.371989293	4.820004081	4.617650903	4.457387339	4.33064064	4.070465142	3.778507534	3.656528093	3.279452602	3.297613199	2.981341866	2.909178886	2.750494475	2.632499242	2.558315419	2.423024421	2.329622769	2.258602683	2.164614742	1.987001087	2.016457118	1.792594855	1.734785859	1.569818817	1.50537914	1.402776891	1.301586068	1.167438632	1.11999035	1.062277446	1.000364875	0.989759255	0.942997865	0.883595277	0.823221908	0.793912617	0.777070901
0	1.57E-31	0.096902144	0.219855876	2.015881402	3.210646776	3.703208665	3.934689607	4.006831291	3.921532688	3.959601893	4.057874663	4.098181532	4.505492136	4.361987574	4.130773279	3.518652369	3.368337299	2.961931047	2.943432999	2.935662393	2.530160646	2.570552474	2.507960192	2.371016141	2.159739808	2.086592074	2.069003084	2.194386346	2.014327104	2.000544712	1.907072455	1.951692461	1.92714989	1.824073256	1.74741342	1.613109768	1.583100361	1.407261195	1.407699349	1.289350373	1.179959631	1.171980717	0.997392955	1.019294298	0.885797849	0.835342247	0.796674148	0.779651495	0.71773574
1	1.81E-31	0.085436603	0.182320192	1.501131059	2.920238138	3.723301918	4.478876843	4.714309515	4.845217839	4.576384255	4.467922497	4.131175479	3.8430804	4.168523186	4.12341338	3.997497112	3.479518846	3.353650193	3.169563156	2.863849296	2.766560826	2.54390678	2.60250137	2.278704405	2.366832661	2.277779401	2.196820032	2.129597182	2.258888446	2.14874604	1.96156454	2.088711506	1.959741021	1.879547688	1.929679536	1.77548856	1.676539917	1.608613525	1.51187118	1.436988979	1.30118219	1.206106989	1.189559819	1.025437691	0.985673855	0.908458766	0.885869735	0.862148895	0.789559251
1	1.72E-31	0.082215103	0.166559598	1.349308976	2.528160488	3.45844848	4.050725741	4.331946434	4.214517377	4.570852883	4.617814729	4.556671327	4.62690616	4.578057657	4.600525125	4.508165346	4.237150006	4.007309268	3.569117342	3.24277563	3.172999203	2.885171362	2.7590612	2.557401058	2.438209128	2.364260686	2.281612845	2.20497751	2.209763961	2.112788829	2.002706907	2.023300231	1.957795606	1.876683278	1.765859446	1.73292673	1.621420729	1.524533644	1.438020883	1.276016766	1.242071324	1.169023802	1.096294826	1.015741588	1.001870442	0.918584962	0.858115894	0.844059493	0.790371074
0	1.44E-31	0.072604465	0.149390033	1.167702085	2.078034276	2.812372607	3.140863389	3.398286814	3.571486945	3.378744006	3.562112282	3.396761776	3.473541143	3.427664401	3.601531759	3.613155465	3.44415652	3.171943	2.979489431	2.79008624	2.586827083	2.44138	2.272744434	2.252725254	2.229363617	2.181724885	2.211222939	2.245413359	2.27238872	2.413219467	2.32341728	2.309016054	2.298997645	2.212253399	2.120328517	1.929539912	1.776217099	1.71987712	1.545623656	1.413505745	1.318941127	1.204394894	1.173347851	1.072346471	1.032115696	0.974957616	0.887596276	0.860271211	0.782967242
0	1.88E-31	0.105618097	0.222466663	2.007913392	3.870020272	5.00256767	5.546991398	5.487147916	5.223615541	5.160569389	5.07057242	4.884833102	4.655534563	4.469752807	4.523863101	4.026603807	3.749229537	3.648838379	3.286081311	3.204913921	3.049926786	2.746243024	2.641801275	2.495737044	2.440761566	2.430476079	2.249231506	2.116520184	2.005469449	1.914473851	1.808689399	1.820967778	1.712543214	1.662986589	1.538424614	1.442635034	1.422075429	1.321014756	1.287481811	1.168209293	1.143393999	1.034259479	0.971581515	0.952706913	0.89374564	0.869208332	0.850565654	0.783405853	0.786722116
1	1.77E-31	0.091751375	0.192365966	1.587200006	2.784677425	3.828830958	4.188894168	4.210033539	4.321054586	4.222595818	4.276429952	4.104841557	4.181416272	4.168618366	4.172770855	3.902344279	3.634114405	3.48402586	3.258077504	3.190154945	3.088863315	2.818055091	2.788933098	2.514991139	2.423404661	2.489204649	2.415836185	2.37321108	2.240093465	2.220161555	2.162622865	2.158545006	2.145431279	1.988080836	1.886199998	1.816018608	1.675187237	1.628766714	1.441220552	1.370270223	1.209860118	1.197194326	1.137720384	1.019044142	1.001691116	0.913675849	0.860471335	0.818432185	0.776560028
0	1.73E-31	0.094698964	0.207338587	1.898112575	3.301941683	3.928451707	4.214759387	4.339216309	4.353289215	4.44491441	4.177642806	4.009810744	4.091695352	4.161504266	4.013688064	3.757350605	3.480589682	3.659880766	3.283902669	3.195905329	3.003392284	2.94598798	2.684068918	2.574784949	2.614895449	2.449031545	2.40834744	2.406475291	2.321480309	2.156467565	2.145236994	2.100763491	2.111546617	1.969341708	1.929347636	1.784037409	1.706081833	1.588432448	1.517155716	1.383134916	1.333437472	1.22594154	1.190646377	1.079156847	1.063742692	1.02126408	0.939994183	0.869702594	0.850007771
1	1.60E-31	0.078077487	0.162501048	1.323355745	2.404724466	3.131133092	3.518720079	3.754451583	3.850752969	3.701948673	3.877449239	3.727359258	3.970571234	3.89307096	3.855619249	3.916020497	3.652723526	3.496930352	3.325138626	2.987801804	3.013183385	2.845138092	2.709090715	2.576645556	2.541757892	2.57734108	2.415666986	2.416775862	2.419754679	2.384866653	2.241055823	2.249754876	2.033538901	1.987217762	1.904309132	1.794862182	1.60224549	1.534905043	1.411871247	1.308291755	1.262021397	1.171271146	1.084909302	1.079324118	0.929620309	0.901978845	0.881310495	0.841781321	0.793131984
1	1.46E-31	0.081471743	0.165191635	1.296193535	2.389735663	3.227596621	3.811000251	3.982475474	4.061914645	4.056239176	4.151562319	4.040064814	3.880398118	3.787374548	3.886799839	3.647966489	3.710031076	3.359297934	3.119270374	2.902789868	2.817835662	2.807319099	2.681317941	2.436159144	2.331304471	2.29242753	2.324125413	2.330713187	2.345285418	2.303106007	2.257452835	2.226701793	2.073950588	2.137833862	1.937783392	1.925401223	1.772563146	1.738122612	1.593886306	1.504235636	1.353504948	1.299953361	1.195731939	1.160133935	1.103731904	1.069650629	0.94679886	0.943302093	0.926782409
0	1.67E-31	0.083336199	0.17548775	1.502815908	2.871926009	3.556324505	3.973610437	3.940136529	3.823906515	3.745070592	3.801383597	3.831907743	3.999545809	3.554941053	3.634419874	3.614758553	3.462556682	3.496842853	3.373747875	3.121592434	3.170314897	2.919266534	2.829359145	2.647429442	2.470906545	2.509623552	2.450368002	2.303412532	2.34043425	2.367438583	2.373633844	2.162781621	2.171696571	2.074793262	2.088027258	1.954304228	1.844021408	1.783398065	1.644740903	1.460450842	1.415823212	1.286710713	1.255068534	1.190731732	1.076540642	0.999285689	0.940397132	0.888728371	0.830180257
0	1.57E-31	0.077999023	0.164214769	1.391901799	2.452946642	3.464163134	3.948190974	4.248996896	4.16674038	4.047228577	4.104008658	4.17603675	3.926623429	3.656927936	3.927090366	3.600633161	3.548724249	3.392368852	3.420762483	3.012525248	3.058922942	2.834816133	2.745118858	2.632417272	2.433842577	2.471943446	2.507770127	2.345301784	2.264390386	2.386668933	2.173189463	2.225301166	2.059722954	2.051175422	1.884426534	1.748450423	1.699842409	1.581332875	1.508763922	1.438815179	1.295615547	1.191299041	1.144218699	1.036297175	0.969894729	0.937103678	0.912177123	0.869421246	0.839198223
1	1.85E-31	0.098119858	0.198628166	1.503400262	3.143708703	4.169535078	4.965117752	5.319916154	5.180440128	5.076625229	4.696538968	4.59933686	4.396732836	4.679061822	4.545504835	4.681462631	3.997063072	3.971883019	3.38356058	3.119630333	2.862860957	2.558974869	2.498893536	2.384330825	2.224250555	2.240089404	2.224862985	2.244250717	2.065060265	2.183989204	2.162706976	1.987021418	1.871616338	1.774890721	1.619996834	1.554740705	1.515652379	1.378341646	1.281380506	1.223889865	1.145036232	1.044661238	0.998760761	0.946099591	0.877156354	0.80658097	0.77989718	0.763850381	0.703782644
1	1.56E-31	0.077425671	0.168430469	1.416286908	2.52338109	3.25063634	3.596160342	3.817220459	3.885666441	3.716308926	3.734969042	3.652670008	3.519548092	3.764948211	3.6275971	3.693781344	3.522603041	3.371668737	3.180301857	2.879885753	2.815210383	2.829845872	2.745887482	2.39776923	2.291828079	2.290860133	2.278841181	2.401808235	2.337699428	2.311534059	2.378970876	2.349179873	2.284997025	2.242620649	2.05092629	2.107009494	1.917257606	1.754244988	1.678487232	1.586364411	1.433907083	1.335946748	1.264682184	1.228469588	1.118075291	1.085215118	1.018344716	0.987062565	0.90732331
1	1.71E-31	0.093111326	0.191430693	1.785416687	3.054150376	3.893421503	4.219398075	4.34246838	4.593109689	4.439604367	4.307041612	4.048470137	3.864887721	3.874877715	3.975194149	3.732605605	3.678995623	3.466509937	3.089981493	2.969015223	2.85647335	2.712580886	2.54208757	2.330238712	2.367424205	2.283797844	2.220408866	2.093020456	2.190356387	2.13737877	2.119189228	2.040554307	1.911519611	1.841411208	1.834709697	1.762128514	1.660265286	1.604312959	1.487876716	1.384595912	1.298730016	1.218105574	1.170981589	1.109664771	1.08568637	1.007299906	0.944739945	0.916761068	0.837498225
0	1.64E-31	0.07794537	0.168058538	1.33724651	2.512444271	3.590135638	3.972266163	4.027770825	4.080151521	3.968909229	3.666469651	3.802353428	3.597072439	3.583466427	3.540901572	3.394146865	3.394925473	3.301657924	3.276392987	3.202655823	2.989296287	2.715070929	2.540495958	2.582360036	2.54066605	2.313262187	2.21285914	2.294539837	2.323296492	2.366873443	2.330591779	2.262585198	2.179560922	2.206985494	2.102267112	1.930540837	1.849369215	1.767567305	1.645428767	1.493215577	1.449841931	1.257424498	1.153082455	1.133613188	0.982994958	0.949063148	0.891760253	0.839878251	0.787374214
[truncated: 352 more columns]
