# Supplementary material for: Cortico-autonomic local arousals and heightened somatosensory arousability during NREMS of mice in neuropathic pain
Source: eLife. 2021 Jul 6;10:e65835. doi: 10.7554/eLife.65835 (PMC8291975; doi:10.7554/eLife.65835)
Supplement: Figure 3—source data 1. — For panels (A, C, D), two .csv files containing data from all three panels are provided for the light and the dark phase. For panel (B), six .csv files are provided for each dataset in the cumulative plots and the binned data for both non-rapid eye movement sleep (NREMS) and rapid eye movement sleep (REMS). One .csv file is provided for panel (E), whereas for panels (F, G), two .csv files are included separately for the power spectra at baseline and at D20+. One .csv file is provided for the gamma power analysis combining both NREMS and REMS. Additionally, a commented .pdf file with test statistics and p values is provided. [file elife-65835-fig3-data1.zip › Figure_3/3F_D20_nrems.csv]

sni v / Hz >	0	0.25	0.5	0.75	1	1.25	1.5	1.75	2	2.25	2.5	2.75	3	3.25	3.5	3.75	4	4.25	4.5	4.75	5	5.25	5.5	5.75	6	6.25	6.5	6.75	7	7.25	7.5	7.75	8	8.25	8.5	8.75	9	9.25	9.5	9.75	10	10.25	10.5	10.75	11	11.25	11.5	11.75	12
1	1.70E-31	0.085052951	0.17196647	1.422474426	2.873485542	3.868143438	4.326109444	4.543200325	4.396365784	4.047728583	4.195679774	4.25319455	3.826581747	3.843275523	3.586348451	3.584565342	3.276291117	2.951724071	2.943813317	2.688856073	2.469388862	2.659884252	2.318978897	2.325456764	2.16287283	2.189411994	2.124083805	2.120671841	2.109369979	2.082116206	2.125230209	2.022540746	2.078056099	2.038152686	1.981255472	1.922672244	1.884845147	1.725546996	1.651358321	1.464152124	1.349112645	1.262718081	1.166520731	1.100866792	0.996429198	0.924857083	0.894279135	0.835848016	0.796800594
0	1.62E-31	0.081756052	0.161952239	1.265921102	2.547900045	3.419891776	4.07224073	4.394375277	4.495929242	4.485702635	4.472371634	4.612227721	4.689991025	4.721894185	4.785356948	4.803867826	4.517601161	4.167789191	3.937053286	3.508716124	3.386355353	3.148280151	2.931040002	2.794960825	2.77096171	2.669350432	2.605844941	2.552959964	2.421213522	2.252953286	2.178914784	1.97069626	1.868521147	1.775443375	1.740435533	1.563538788	1.397632124	1.270356277	1.248938024	1.122409757	1.073566186	0.980025859	0.906577542	0.863532427	0.796021757	0.768157463	0.712606565	0.644199938	0.629241423
1	1.74E-31	0.08165635	0.167765545	1.367531016	2.716703082	3.587002998	4.081506276	4.65100806	4.6542915	4.662817823	4.639843672	4.529303932	4.649038604	4.568985307	4.520991205	4.210966293	4.213380458	3.951842026	3.622001266	3.358214459	3.240313651	2.979625791	2.83859373	2.741396604	2.49991496	2.730779101	2.64301298	2.489268325	2.478261302	2.42332508	2.289054221	2.286997436	2.174760782	2.090767338	1.982328979	1.871209629	1.613774726	1.602684274	1.488604442	1.327463465	1.284488921	1.158400586	1.062464506	1.000810121	0.905160299	0.876054432	0.811650874	0.759509201	0.737090067
0	1.64E-31	0.082486364	0.173428305	1.369230707	2.494447922	3.141596492	3.527074674	3.660792816	3.693263334	3.834496121	4.180801902	4.121492095	3.922411284	4.011503021	4.142134979	3.835464217	3.738855085	3.517480832	3.226068534	3.043977238	2.985041889	2.775505087	2.78842746	2.565828485	2.714521066	2.482972217	2.54063073	2.515937512	2.376657723	2.393911513	2.415257417	2.385444126	2.276599826	2.127611103	2.025921123	1.912455158	1.780144552	1.70282001	1.538957075	1.431846865	1.248996047	1.221207352	1.112189111	1.063225328	0.983413348	0.906999116	0.84943573	0.821278879	0.751205257
0	1.56E-31	0.08186588	0.173505383	1.477868662	2.751181117	3.535781962	4.155654425	4.289744663	3.971472248	3.643913821	3.84363273	3.580585875	3.632008884	3.874713497	3.897146678	3.92597863	4.099871891	3.933925607	3.420309892	3.175527535	2.772553903	2.529507051	2.407010807	2.253332449	2.227742695	2.157960874	2.240961204	2.113573037	2.168882153	2.156073781	1.968029314	1.978843176	1.93617676	1.900212653	1.740367989	1.696970801	1.747837705	1.600471903	1.441964753	1.351279271	1.276602583	1.206357313	1.144609664	1.064266578	0.989557329	0.954837429	0.899454535	0.858884744	0.799061525
0	1.72E-31	0.094867789	0.202572338	1.752147989	3.347363789	4.456010217	4.704718065	4.657503974	4.723670727	4.271597065	4.164858577	4.010474706	3.780868433	3.886747586	3.777984205	3.654039681	3.758991338	3.764229291	3.48794327	3.200947073	2.784133929	2.681516861	2.465486911	2.347956806	2.301322496	2.225549166	2.298907073	2.151923052	2.228348854	2.257769554	2.1976601	2.107294901	2.034211526	2.049440482	1.96612727	1.85370055	1.752296773	1.602891228	1.518200641	1.367480757	1.306934302	1.214688976	1.109459865	1.077138973	0.953363088	0.908643225	0.852931157	0.818724374	0.794091988
1	1.79E-31	0.09922714	0.215010688	1.856664406	3.174488639	3.994279683	4.580826099	4.524481751	4.448032216	4.416925149	4.3872601	4.380663031	4.342963872	4.305205251	4.33603949	4.184165594	4.154171999	4.061086074	3.681680173	3.336626853	2.963508665	2.787395995	2.619307516	2.516839786	2.434980305	2.472606912	2.526604154	2.334950712	2.37408688	2.25122192	2.159905898	2.049523206	2.076911807	1.885029695	1.696105403	1.617014153	1.442118657	1.397094251	1.308434279	1.170822405	1.080710106	1.016703787	1.006278299	0.900995884	0.844959692	0.808188999	0.773578799	0.71792	0.697564136
1	1.59E-31	0.078183058	0.16536256	1.426971965	2.563729014	3.336741491	3.720527397	3.759011198	4.017365268	3.994238066	4.127468513	4.126829526	4.612803068	4.382700313	4.457831933	4.326666317	4.598224544	4.27326171	3.89189901	3.607870753	3.511718249	3.202841414	2.807186419	2.762179058	2.581914732	2.591759961	2.417685787	2.32078874	2.262796821	2.24029139	2.144985321	2.133192375	2.120452724	2.048261225	1.951885448	1.807512672	1.667773872	1.687620283	1.526329831	1.439856352	1.321237337	1.278050386	1.213237649	1.155848693	1.103180267	0.967222976	0.937468788	0.942581879	0.865452584
1	1.76E-31	0.087907763	0.199619951	1.671078934	3.235691982	3.72458612	5.436073239	4.274882975	4.76906993	4.281608021	4.976345768	4.257943858	4.642638344	4.308838995	4.361342673	3.907317204	4.195332269	3.735135808	3.35126033	3.145005901	2.763015863	2.696630341	2.505278331	2.406205074	2.258403735	2.194781254	2.207733137	2.039434445	2.096103875	1.935905492	1.93837711	1.890850805	1.816988927	1.687754921	1.614909092	1.544313961	1.44053473	1.383680377	1.305145854	1.206434853	1.150429673	1.062586946	1.004100645	0.942214475	0.873945609	0.844926997	0.827660681	0.770238168	0.741363483
0	1.88E-31	0.10145131	0.230655373	2.030751771	4.489011287	4.358292828	5.780376616	4.692747729	5.712390386	4.589717303	4.96396225	4.465703833	4.823075379	4.539095812	4.615370471	4.309717424	4.379450314	3.693911138	3.81379007	3.284401249	3.002447989	2.808872447	2.69081662	2.442368393	2.443948916	2.313500373	2.185445373	2.2097354	2.026550574	1.98981151	2.01352631	1.870331886	1.807314185	1.724848755	1.673268386	1.583133742	1.46597315	1.413275959	1.323936837	1.175271422	1.181637692	1.051726892	0.97878166	0.94642915	0.909141125	0.866040285	0.815771441	0.772099273	0.737011143
0	1.60E-31	0.077621715	0.165506481	1.37939208	2.735443235	3.123830176	4.626973297	4.114644685	4.513178697	4.297148096	4.863645311	4.065714537	4.676665834	4.210295619	4.560286672	4.029965758	4.099711163	3.683308697	3.317857573	2.85126391	2.683249659	2.514871667	2.374470503	2.269211438	2.23372704	2.202651439	2.207329864	2.218070584	2.182138692	2.195004575	2.119165742	2.10560992	2.121211989	1.917143544	1.816198268	1.637483514	1.561736477	1.483625216	1.322003798	1.242678142	1.163374867	1.041421763	0.986504916	0.946999798	0.846766586	0.819640063	0.770751756	0.733181221	0.699567548
0	1.47E-31	0.079770596	0.155637526	1.163860798	2.238158262	3.025347493	3.758059977	4.156548397	4.169202467	4.453139062	4.513294552	4.86646156	4.619898445	4.783160734	4.789041136	4.609532915	4.346123254	4.542636367	4.104825919	3.666939954	3.482448648	3.520425563	3.251180729	3.176975073	2.903169462	2.630588703	2.551982185	2.520618721	2.25965041	2.203254622	2.186951657	1.982125181	1.957855934	1.823342603	1.725298557	1.623216109	1.52831059	1.518907683	1.353490965	1.288812658	1.22844181	1.110466224	1.070537362	0.995614211	0.9253358	0.903639238	0.810227761	0.810807168	0.780783812
0	1.87E-31	0.106542538	0.237022391	2.076645895	3.512286359	4.213199401	4.655374963	4.679394227	4.458069063	4.500326111	4.438517076	4.143326291	4.173192895	4.251288621	4.201205575	4.055479573	3.836913851	3.446439407	3.192577754	2.967473841	2.997997198	2.676708561	2.586788489	2.473470042	2.518376953	2.377273361	2.285547778	2.287022907	2.22004884	2.276129723	2.2172215	2.117166532	2.061467049	1.998381295	1.874857304	1.793639331	1.70346731	1.562530526	1.410239438	1.40802654	1.281431851	1.22758649	1.071596412	1.03770033	1.003060223	0.92633454	0.861200664	0.80571776	0.749401834
1	1.50E-31	0.073638288	0.149206956	1.172418188	2.101741489	2.646912771	3.210420915	3.449506692	3.525149974	3.755861816	3.801624931	4.128445186	3.978189962	3.980431207	4.168828152	4.10689372	3.824256288	3.685232714	3.340731924	3.295741353	2.994649106	3.03028321	2.799415062	2.70436687	2.508670781	2.602807273	2.45571578	2.45373665	2.361595774	2.381765075	2.232144734	2.171473564	2.157290417	1.959470091	1.944008297	1.866893325	1.812013352	1.685514722	1.517257268	1.375113571	1.325876635	1.298080454	1.209285538	1.153147475	1.052542314	0.989630739	0.93873669	0.856486921	0.845080023
1	1.43E-31	0.072011829	0.144231598	1.15043642	2.084963978	2.92332269	3.345253846	3.584285918	3.730915508	3.870320976	3.664112371	3.719352007	3.747111002	3.885222284	3.886748837	3.81997645	3.575329816	3.358863372	3.262016906	3.20098563	3.026587078	2.912320604	2.802369473	2.720937161	2.718178004	2.712703831	2.666384233	2.655077165	2.565462775	2.475759983	2.362453431	2.298341814	2.174674776	2.102878692	1.84841976	1.766078287	1.715283212	1.530440313	1.407454211	1.31533149	1.268838773	1.177914666	1.095533687	1.049816597	0.968182132	0.888321259	0.832288019	0.812293955	0.746352531
0	1.95E-31	0.10988834	0.237703205	1.943995394	3.847349958	4.966055199	6.027989752	5.768746391	5.44020123	5.356745382	5.323102565	4.918962448	4.875242922	5.116031114	4.329027073	3.831671752	3.555280273	3.38913075	3.045132098	2.841520757	2.688508418	2.612870404	2.298127339	2.360340956	2.198662648	2.178602692	2.109926209	2.012050903	1.935064747	1.993909039	1.830104818	1.839056285	1.782105869	1.668929435	1.602317387	1.49578049	1.436933059	1.307860603	1.198537812	1.171959816	1.0384618	0.94844672	0.941529558	0.885949344	0.815316032	0.743121681	0.723493177	0.676682385	0.652427825
0	1.67E-31	0.089006459	0.178891372	1.434591343	2.606034117	3.721124574	4.47774655	4.805251529	4.767864479	4.930260279	4.893527869	4.93847406	5.03172034	5.131248132	5.054202211	4.90354131	5.228774952	5.01267703	4.557715525	4.026690437	3.709091667	3.516187067	3.197212812	3.00959274	2.941216348	2.825953955	2.69118011	2.565645445	2.44254028	2.343764712	2.118775425	1.977680368	1.917014543	1.736909594	1.625430739	1.499653826	1.506214719	1.376060059	1.261891632	1.140504811	1.095191874	0.987272185	0.938820333	0.92126848	0.876700582	0.796317236	0.765796859	0.687404301	0.659084079
1	1.55E-31	0.073411864	0.141188516	1.092172475	2.127669901	2.765976046	3.425012809	3.716898334	3.718185977	4.094406671	4.149167481	4.343439904	4.31191471	4.416591098	4.555886187	4.624992071	4.551359367	4.347682128	3.943930671	3.726721898	3.660025964	3.203587381	3.099552469	2.874936289	2.764006393	2.66259039	2.605954172	2.376166334	2.329598364	2.214975986	2.09426179	2.03314372	1.894248144	1.805640427	1.700527432	1.544902252	1.444614007	1.336134016	1.207963037	1.129089522	1.108581897	0.975940583	0.935566072	0.860847817	0.872590536	0.774665793	0.745092334	0.731069764	0.68518601
1	1.49E-31	0.07579211	0.142365966	1.067510702	2.011268626	2.79412423	3.384560465	3.747209011	3.854305159	3.967412217	4.334832079	4.376991565	4.594166845	4.54108324	4.630888874	4.613050198	4.825156161	4.499436877	4.225693894	4.153127016	3.680090617	3.446667972	3.303643181	3.101185799	3.017635428	2.86738102	2.754873356	2.632467283	2.528028611	2.310975198	2.348388426	2.085345477	1.946168665	1.874964938	1.777916695	1.646415566	1.506090057	1.38468449	1.306625897	1.291544092	1.246500522	1.142933287	1.099984175	1.008610208	0.981338011	0.894265301	0.86021465	0.831942887	0.780712592
0	1.54E-31	0.089131207	0.192260918	1.669094134	2.861679087	3.480491968	3.654355072	3.873860393	3.85605095	3.919655044	3.938379873	4.136484417	4.107517236	3.974170896	4.139440844	3.778074253	3.682804033	3.399703052	3.183743952	2.858654084	2.681852488	2.678433297	2.612687223	2.40887983	2.335854663	2.241939944	2.307544712	2.243038292	2.246620941	2.080421165	2.069923339	1.964831138	1.994885868	1.799749215	1.695283971	1.606263417	1.494840879	1.386722951	1.319752576	1.211847429	1.111666746	1.052202489	1.028185045	1.010682693	0.92830037	0.883446392	0.829494447	0.758857856	0.758770342
1	1.77E-31	0.090906625	0.199832306	1.752361525	3.322571152	3.962707297	4.154106252	4.213283512	4.159329948	4.13808342	4.058342251	4.00000191	3.651925995	3.84537695	3.633239673	3.645753193	3.502586814	3.21873116	3.109804965	2.877715462	2.712173236	2.648235204	2.52199566	2.481794695	2.324355851	2.325016202	2.245584703	2.146529842	2.289746554	2.270978604	2.166609511	2.227010849	2.051925747	2.007349985	1.992140782	1.919275534	1.819668665	1.613460052	1.573587808	1.473001554	1.370101876	1.276264471	1.136618644	1.166980826	1.041677084	1.007820644	0.951599599	0.876306169	0.818965005
1	1.61E-31	0.08301028	0.170162762	1.436610056	2.677206942	3.381051703	3.828885684	3.97066518	4.155028277	4.147811444	4.0292654	4.070261417	4.309352609	4.085109369	3.986374163	4.271026735	3.675064413	3.70746356	3.421016658	3.21039784	3.11861482	2.902742259	2.652474583	2.70798289	2.52628519	2.356465839	2.422195149	2.393258614	2.132842078	2.212208436	2.156934991	2.033339367	1.92043863	1.818331474	1.769032114	1.730017678	1.552592748	1.455034253	1.445962853	1.317012266	1.261913766	1.18377835	1.104619716	1.081991602	1.048823599	0.964125392	0.892811081	0.889908951	0.849308803
0	1.54E-31	0.076488051	0.16163114	1.383693231	2.399711366	2.984118686	3.492548708	3.688127363	3.630193171	3.41523693	3.553509942	3.437603509	3.55135287	3.468178272	3.502001208	3.755068202	4.324208023	3.780805833	3.173239459	2.826386603	2.547169733	2.413872852	2.354970325	2.123095792	2.232436389	2.118928035	2.155734873	2.23371513	2.188737399	2.265246554	2.143757407	2.202265777	2.22901128	2.043091947	2.000605008	1.890619922	1.798652985	1.601379864	1.488170595	1.373110695	1.270310325	1.210712084	1.109138253	1.016023499	0.961909471	0.957372269	0.895337417	0.83795836	0.760695589
0	1.78E-31	0.094303036	0.205782455	1.759922426	3.109556142	3.865847088	4.510795183	4.473262645	4.412347772	4.545446284	4.566595001	4.524751292	4.410926545	4.482169324	4.535434832	4.300050317	4.032718569	3.726161892	3.510227535	3.295939561	3.174505683	3.010314932	2.85886444	2.673061383	2.48838735	2.370922005	2.316131732	2.15333484	2.059757185	1.976876303	1.928963247	1.787739123	1.703079583	1.570708629	1.546979125	1.520292312	1.416391175	1.232023036	1.282358022	1.178390574	1.14650846	1.094555149	1.024115696	0.950483888	0.937487226	0.907296277	0.809012824	0.814808343	0.776478549
1	1.67E-31	0.08450911	0.179697306	1.530309531	2.804516962	3.524741097	3.91845012	3.902912324	3.904423849	3.841461959	3.920103841	4.160916307	4.017255022	4.122400885	4.086468348	3.713516143	3.42823854	3.287426346	3.165815194	3.035369697	2.910858468	2.727583342	2.755969282	2.64473204	2.545708306	2.586130845	2.463483207	2.365030304	2.404355265	2.366619441	2.300479029	2.22533135	2.095737691	1.982625756	1.910898107	1.759137244	1.668828841	1.537854987	1.433757023	1.371671655	1.266436887	1.15424584	1.175376319	1.090130464	0.991781879	0.924448231	0.893350906	0.828288999	0.785296096
0	1.82E-31	0.100141581	0.224948119	2.108338377	3.647096167	4.254966403	4.482490588	4.319106192	4.4104026	4.267719221	4.453520332	4.138734337	4.085898595	4.16226916	4.011182698	3.935748108	3.756164659	3.273961904	3.423179896	3.15821922	3.069965795	2.971332461	2.828488483	2.658310005	2.531397313	2.473551749	2.37066447	2.341086224	2.241071895	2.25997852	2.170884123	2.057824564	1.993096064	1.908942873	1.789784268	1.712400118	1.605237064	1.510953228	1.473678759	1.324898733	1.241394484	1.191771833	1.130910675	1.054497991	1.011853437	0.951958391	0.911574448	0.883017203	0.854066096
1	1.41E-31	0.066517334	0.144987545	1.225606807	2.270142652	3.007449922	3.563252563	3.702707371	3.704243677	3.650492839	3.768850859	3.582243551	3.746348325	3.839453315	3.900077193	3.909947214	3.635045557	3.580196052	3.397754867	3.181169731	2.950873816	2.919962081	2.838956015	2.679175758	2.481903316	2.413666697	2.458672666	2.391449647	2.303021241	2.202413906	2.083367147	2.030885706	1.899870698	1.853975959	1.719627525	1.572919946	1.491843887	1.410929114	1.262271664	1.202919685	1.098276361	1.063934528	0.992481906	0.931908712	0.880874324	0.87819051	0.840892552	0.797974682	0.75520118
1	1.59E-31	0.076422137	0.161943041	1.382091631	2.509073618	3.249969554	3.726498248	3.782202956	3.793254161	3.839071657	3.926834987	3.752373455	3.552732002	3.780222124	3.778649334	3.527850446	3.521480789	3.316254354	3.088775665	2.925140678	2.731721598	2.530134209	2.511177592	2.49873198	2.41321143	2.414187843	2.285665959	2.359470861	2.257435497	2.245679958	2.11538302	2.102852357	1.979670758	1.923187983	1.899305561	1.749646942	1.67971345	1.571451336	1.439343159	1.342073837	1.28305616	1.185791674	1.107047164	1.082499677	0.994942924	0.946378511	0.894222775	0.836562934	0.824556731
0	1.46E-31	0.081065094	0.174721623	1.504757377	2.69087594	3.416575471	3.563337741	3.476813304	3.546766417	3.603192638	3.612186043	3.744346792	3.588227352	3.707939123	3.673642993	3.809481381	3.908332185	3.614245286	3.522930517	3.25549449	2.909729171	2.560554563	2.770903013	2.493426655	2.449156473	2.359797532	2.31097811	2.239342901	2.329917909	2.198302429	2.227839614	2.13606831	2.123295825	2.135308219	1.927331778	1.835950169	1.711836072	1.689371556	1.524765642	1.485574054	1.34883214	1.222619057	1.173577436	1.110428825	1.095609008	0.941467027	0.933419862	0.868341214	0.845292755
0	1.50E-31	0.074018392	0.153885327	1.27143046	2.275253509	2.917848065	3.370782924	3.560974206	3.484032054	3.496440326	3.522967873	3.41930251	3.674843264	3.711765482	3.559921516	3.42998758	3.21219757	3.049993822	2.961629687	2.713669475	2.63381022	2.443487295	2.407423931	2.419146948	2.391934335	2.463933883	2.368994482	2.333362791	2.310862284	2.312601202	2.264823764	2.118041767	2.06172363	1.936193837	1.884300005	1.864638377	1.635683031	1.561835198	1.489937502	1.298930045	1.219213258	1.168362935	1.118569659	1.04263409	0.96474227	0.957981928	0.891191202	0.872764362	0.792275181
1	1.68E-31	0.084930837	0.176568895	1.431926103	2.772466453	3.427914094	4.054891595	4.035968143	4.174179508	4.076318646	3.831454605	3.94824611	4.01069848	3.954095706	3.908283505	3.928704362	3.695542282	3.406309085	3.193217824	2.874048544	2.835147109	2.611851857	2.627648	2.48262478	2.53816142	2.436580612	2.425365625	2.600608909	2.340358166	2.263765499	2.237918737	2.248276893	2.112567407	1.898336956	1.854237497	1.786133705	1.576437208	1.495995113	1.387563202	1.238340029	1.187526825	1.119492886	1.0813402	0.988067146	0.915235133	0.918846916	0.888645732	0.828146133	0.780191628
1	1.54E-31	0.078709924	0.170586108	1.50570126	2.698663834	3.402291572	3.733377094	3.889253593	3.695762128	3.843287475	3.837872063	3.649029581	3.607642381	3.466691538	3.381405517	3.242329605	3.279414184	3.156113814	3.081828786	3.024790841	2.963816033	2.711272598	2.539005792	2.398498437	2.32629744	2.171243598	2.249493288	2.192724246	2.169332909	2.191376952	2.124040498	2.229821888	2.174549842	2.166717745	2.024435136	2.064522708	1.947893415	1.818566691	1.661831556	1.580322045	1.514681438	1.365036841	1.316149138	1.255376038	1.130585403	1.044967628	1.027948368	0.963129102	0.901005582
1	1.74E-31	0.090714806	0.196557887	1.619177972	3.125653271	3.863221204	4.484040515	4.346591133	4.259386984	3.945537524	4.022815526	4.051234546	4.025493225	3.767767915	3.666333339	3.578576839	3.526665323	3.213260232	3.036917471	2.86083699	2.727098353	2.561045568	2.469088198	2.433669434	2.42912572	2.315429168	2.327905602	2.257785048	2.187440445	2.08427539	2.113980324	2.11023805	1.912422524	1.904664186	1.949758323	1.868879199	1.745922243	1.562404866	1.578820866	1.417600862	1.346505437	1.248778937	1.141918946	1.113453088	1.043723716	0.964512883	0.911006527	0.872167203	0.857911126
0	1.59E-31	0.078103412	0.169452739	1.393450566	2.608139763	3.341320574	3.784877143	3.900490601	3.838228803	3.945994012	3.758436033	3.765681188	3.821943527	3.717489703	3.622783478	3.43391884	3.366375628	3.198929594	3.026873179	2.96411006	2.747591184	2.73301389	2.492499223	2.415638668	2.394095857	2.225409423	2.179080195	2.28797688	2.305806593	2.275731068	2.312891454	2.124455743	2.248665947	2.10672287	2.086900983	2.040045184	1.890463199	1.715559049	1.640788973	1.47033955	1.354937096	1.263167922	1.150401949	1.076669193	0.982521174	0.899276091	0.871613482	0.831203594	0.77409555
[truncated: 352 more columns]
