# Supplementary material for: Cortico-autonomic local arousals and heightened somatosensory arousability during NREMS of mice in neuropathic pain
Source: eLife. 2021 Jul 6;10:e65835. doi: 10.7554/eLife.65835 (PMC8291975; doi:10.7554/eLife.65835)
Supplement: Figure 3—source data 1. — For panels (A, C, D), two .csv files containing data from all three panels are provided for the light and the dark phase. For panel (B), six .csv files are provided for each dataset in the cumulative plots and the binned data for both non-rapid eye movement sleep (NREMS) and rapid eye movement sleep (REMS). One .csv file is provided for panel (E), whereas for panels (F, G), two .csv files are included separately for the power spectra at baseline and at D20+. One .csv file is provided for the gamma power analysis combining both NREMS and REMS. Additionally, a commented .pdf file with test statistics and p values is provided. [file elife-65835-fig3-data1.zip › Figure_3/3G_baseline_remsPowerSpectrum.csv]

sni v Hz >	0	0.25	0.5	0.75	1	1.25	1.5	1.75	2	2.25	2.5	2.75	3	3.25	3.5	3.75	4	4.25	4.5	4.75	5	5.25	5.5	5.75	6	6.25	6.5	6.75	7	7.25	7.5	7.75	8	8.25	8.5	8.75	9	9.25	9.5	9.75	10	10.25	10.5	10.75	11	11.25	11.5	11.75	12
1	8.25E-32	0.029465965	0.058196196	0.539060514	0.840854086	0.895936674	1.091461336	0.944950161	0.868793044	0.881574051	0.875177695	0.875220624	0.9072343	0.826270794	0.896335483	0.835383914	0.717500346	0.7688931	0.763848499	0.737289177	0.781867743	0.788085894	0.826437579	0.854820237	0.889564457	1.11566107	1.238009066	1.566132555	1.769309352	2.811315877	3.062438802	3.09046252	2.457496643	2.64542028	2.184206657	1.933752473	1.563986387	1.365928965	1.249764627	1.132880204	0.823979267	0.788599449	0.705147286	0.635495197	0.532558843	0.50099316	0.454872189	0.430946124	0.421684551
0	6.23E-32	0.029033925	0.062853235	0.472164274	0.856521617	1.057945393	1.015272015	1.19968575	1.108519295	1.261186404	1.181431375	1.234662612	1.372565171	1.006410834	1.199679749	1.103389454	1.062584457	1.068043558	1.045169665	1.071507158	1.06721092	0.997429238	1.144990613	1.158013581	1.225461108	1.359885784	2.055830927	2.175339263	2.568125757	3.091315512	2.817273346	3.080549527	2.416789783	1.713049427	1.738665139	1.131233368	1.028578086	0.876619478	0.763713987	0.70117549	0.622392945	0.621967574	0.53394737	0.469387334	0.429549544	0.38288062	0.394839339	0.303301264	0.267811331
1	7.83E-32	0.031001892	0.064314508	0.534659757	1.01091969	1.133206539	1.346180388	1.332837518	1.35218576	1.430615241	1.489335067	1.447793552	1.551169495	1.621143689	1.519533763	1.441843383	1.331840118	1.472410259	1.398299198	1.206209209	1.132073198	1.095627582	1.028825987	1.093911538	1.164754043	1.243533005	1.401529088	1.741961229	2.412226906	2.896896151	3.31827644	3.775431138	3.161670633	2.485095445	2.201772181	1.674545649	1.384381663	1.280144972	1.024613051	0.822126812	0.649457253	0.680812063	0.590991176	0.531519802	0.450192152	0.466462356	0.376561837	0.338425749	0.33501629
0	7.72E-32	0.029889219	0.064992256	0.557870887	1.037235088	1.148050924	1.170775419	1.227193973	1.314253162	1.394885662	1.242646341	1.27437186	1.113909724	1.12258195	1.004998036	0.988015072	0.990343281	1.042456715	1.009686844	0.967527483	0.999978796	0.813842979	0.952641344	1.064743838	1.044743135	1.228438483	1.250107202	1.718568976	2.095350121	2.496439365	2.914264926	2.468461629	2.419096237	1.952070021	1.474751337	1.314999884	1.069369477	1.079640289	0.979972876	0.769914364	0.652803465	0.614595005	0.534848053	0.430635381	0.389180823	0.390688378	0.392367035	0.398771422	0.3076602
0	1.05E-31	0.036659331	0.089270283	0.952337144	1.383352445	1.47689476	1.606678296	1.536989071	1.525679304	1.352086592	1.254260679	1.391923037	1.371627772	1.381811712	1.247979209	1.23620747	1.271610744	1.263993154	1.091318856	1.116783283	1.023178263	1.051426215	1.133795668	1.032512013	1.022651177	1.252215709	1.295291566	1.678957581	1.613255744	2.288912276	2.342784714	3.10295047	2.827315864	2.108394961	1.994361947	1.601579166	1.358070182	1.27259473	1.027985047	0.961377997	0.876975175	0.70153373	0.604406193	0.604659443	0.597297606	0.518766944	0.446099737	0.456551959	0.497613551
0	7.69E-32	0.035423736	0.077240475	0.768007531	1.08372716	1.301240813	1.288060452	1.348949889	1.217552921	1.15661935	1.105612701	1.13895741	1.079600106	0.989339869	0.906899478	0.912842313	0.88765685	0.82148025	0.862300294	0.858908892	0.84657526	0.869290855	0.824441128	0.912917141	0.868539691	0.971794495	1.210315312	1.455368025	1.578283638	1.832577678	2.321082792	2.393453168	1.947685538	1.892477114	1.726207509	1.460965663	1.402214333	1.234929129	0.985496581	0.914341241	0.877177256	0.758080836	0.670121761	0.637449172	0.548355256	0.512604901	0.470049642	0.41898964	0.382841864
1	7.22E-32	0.029829683	0.071844703	0.645022733	0.924529707	1.13467813	1.119376296	0.983943298	1.068567274	0.853442052	0.979632115	0.952862614	0.860300767	0.931336264	0.868024963	0.939292316	0.918431649	0.815878483	0.860595616	0.833922195	0.835521393	0.885575288	0.904000656	0.799782853	0.959502235	1.233371446	1.40737311	1.565132566	2.111466722	2.168440506	2.599451635	2.608333097	2.520936847	2.250555316	1.92690244	1.613794136	1.216170924	1.050144046	0.94569033	0.821429501	0.807101328	0.643625913	0.586702278	0.480826725	0.424337693	0.415928377	0.384919249	0.362193765	0.359300851
1	1.02E-31	0.046425264	0.113271905	1.085693327	1.571454156	1.917913544	1.828432818	1.835778434	1.787980829	1.63291816	1.591610403	1.412317709	1.492801441	1.368295746	1.340178957	1.197586745	1.343565699	1.403444709	1.478930965	1.147110393	1.14198884	1.066320603	1.049905548	1.228475229	1.222959981	1.405255619	1.467038662	1.666048898	1.872105963	1.909551498	1.934501413	2.282962418	1.708247569	1.931328428	1.545635301	1.489733566	1.272841342	1.220259392	1.018522298	0.777481877	0.815940178	0.769936972	0.640006235	0.593574448	0.603964066	0.559592734	0.447895087	0.460700996	0.41371181
1	1.18E-31	0.064246821	0.160008861	1.574537426	2.335973629	2.401979777	2.398493719	2.253500339	2.121672601	2.032519382	1.89638457	1.830912032	1.705122768	1.702969616	1.757244811	1.680959113	1.607864851	1.807987409	1.751807935	1.585180503	1.553698323	1.408071805	1.278945364	1.418559815	1.434886656	1.321094933	1.509109044	1.677506874	1.746443829	1.939906355	1.885915033	1.655195309	1.67212769	1.413230038	1.200122435	1.08029127	1.044956154	0.879544143	0.790082934	0.704107213	0.71051143	0.698545717	0.6409972	0.534837761	0.511026816	0.486461625	0.488729572	0.444078645	0.392460915
0	8.01E-32	0.035859143	0.089458674	0.789393682	1.335354774	1.526215998	1.643650676	1.635802616	1.593701507	1.439499444	1.623988379	1.521302675	1.438079856	1.339434731	1.263443045	1.202084406	1.222089216	1.170196786	1.025836401	1.012795167	1.196360951	1.104591911	1.08424398	1.240530255	1.086233138	1.079940878	1.236752686	1.383747938	1.654303629	1.736054174	1.661449063	1.552898577	1.458199879	1.529046754	1.193494801	1.121111331	1.048162874	0.955159599	0.803638598	0.744106129	0.734672199	0.66781736	0.640581118	0.529232749	0.50333568	0.468706772	0.443102925	0.406741969	0.365120283
0	7.38E-32	0.031216643	0.067380916	0.566956182	0.907152868	1.09531696	1.261835911	1.226931891	1.308164367	1.282480181	1.261197128	1.0789246	1.161842968	1.067505486	0.960586384	1.134550348	0.974587878	1.074011292	0.945911289	1.001896096	1.103595325	0.891546864	1.033151188	1.100262623	1.146167502	1.209584273	1.360078784	1.526642671	1.810438082	1.943494014	2.355059876	2.096779791	2.015260012	1.946841517	1.71429537	1.479077617	1.286567927	1.234279059	1.000908531	0.963844629	0.78275221	0.729599984	0.678927702	0.613609793	0.568516511	0.507631079	0.446530796	0.432047053	0.383998981
0	8.64E-32	0.04178505	0.091191327	0.793186366	1.346380679	1.69064674	1.740869519	1.61169838	1.620606152	1.610367186	1.668838288	1.592321614	1.43173359	1.361611934	1.328290581	1.392400929	1.42837514	1.291584548	1.230766342	1.169204776	1.201063744	1.124779396	1.005544567	1.088708901	0.984629936	0.981205566	1.168091717	1.240197567	1.359483626	1.793177993	1.895525262	1.930126094	1.761469146	1.69646512	1.376426798	1.217974333	1.114745154	1.01245725	0.897700506	0.75996641	0.657560224	0.58419937	0.608931197	0.527930133	0.515624163	0.454599986	0.372319718	0.366465897	0.360470264
0	8.11E-32	0.041210715	0.090446538	0.784967544	1.266795446	1.361167742	1.556631172	1.548505102	1.303387407	1.365454819	1.401742756	1.119785475	1.223053266	1.042994785	1.111427424	0.998202094	0.923751343	1.047326879	1.057753544	1.001377191	0.896162161	1.006218691	0.981052239	1.027170033	1.104222895	1.272461251	1.247476524	1.706679013	2.04420004	2.440515447	2.416782876	2.357022097	1.681903669	1.910069348	1.617887177	1.263909884	1.082595571	0.980224586	0.756766128	0.691932714	0.673123065	0.605261356	0.590157737	0.466974045	0.470958564	0.396463482	0.36790949	0.361266459	0.303673481
1	8.27E-32	0.041826281	0.116511453	1.132082563	1.292490487	1.18561417	1.307203129	1.274322776	1.211604685	1.22290895	1.322242258	1.315765258	1.1233319	1.080500297	1.193179318	1.117966072	1.086925163	0.960548424	1.090738269	1.03092369	1.099203641	1.098281275	0.933812678	1.065553746	1.17004904	1.288708306	1.568873026	1.666141316	2.236457392	2.515382024	2.565747935	2.202569781	1.996253292	1.556857162	1.624566083	1.317816854	1.13464653	1.024967821	0.944492372	0.859788038	0.759786536	0.63389897	0.607852063	0.538526745	0.516925722	0.43620444	0.459440897	0.394274017	0.352564026
1	1.17E-31	0.043383831	0.091573295	0.839522163	1.167432155	1.364656578	1.544576565	1.465975537	1.491444131	1.526206785	1.588030203	1.575442558	1.459783437	1.637693195	1.473187064	1.481450991	1.439922663	1.360396134	1.329395499	1.266740667	1.293131681	1.303101812	1.560582604	1.434808512	1.702413408	1.951222268	2.430111328	2.608816063	3.083962417	4.118064721	3.604179615	2.932145262	2.569835942	2.434663365	2.071682805	1.840973886	1.477972828	1.341809874	1.236634131	1.058762625	0.878539915	0.768711104	0.748416807	0.6872049	0.592162531	0.540441391	0.518282626	0.444285381	0.466941948
0	7.55E-32	0.035121022	0.071141368	0.621881541	0.981767133	1.117185674	1.31441507	1.276751492	1.256558818	1.182995692	1.117101619	1.178777793	1.182459766	1.014936719	1.138636368	1.00018422	1.053560792	0.948552578	0.953407697	0.948420513	0.876803217	0.916473781	0.922985962	0.991836495	0.962569354	0.998822616	1.233487266	1.50209689	1.611934061	2.151790529	2.056537594	2.436936153	2.168348933	1.770916474	1.390669845	1.329690732	1.274443693	1.176788735	0.822421454	0.716185794	0.667520212	0.541699756	0.461399839	0.497378854	0.428448376	0.363283681	0.35003521	0.341362118	0.307253867
0	9.43E-32	0.045088083	0.096228447	0.765948176	1.272035774	1.607935265	1.671039436	1.523729031	1.49008161	1.50034773	1.663937089	1.496646023	1.601193036	1.589283203	1.49680877	1.602796798	1.394441324	1.460299049	1.363747802	1.172971332	1.134225586	1.091548212	1.023623158	1.090322527	1.101965139	1.141555009	1.159283824	1.414428309	1.651620806	1.863960912	1.88473451	2.013291396	1.590167998	1.540921194	1.547822292	0.998425968	0.964572421	0.838067151	0.823144083	0.737705234	0.612731414	0.590226265	0.553725021	0.445212737	0.406069277	0.367871	0.372060283	0.347687349	0.316291521
1	1.04E-31	0.036935491	0.081717063	0.741318985	1.179658632	1.382218673	1.32286659	1.612020204	1.44614797	1.402599653	1.1764295	1.289332091	1.162475727	1.052327998	1.118014212	1.162837038	1.254142471	1.138596036	1.068237811	1.109985644	1.065599806	1.139096869	1.103783317	1.090673598	1.362893209	1.470489586	1.901325803	1.908995339	2.325909123	2.6809434	2.187161282	2.229151985	1.880978879	1.524253294	1.391140443	1.140417192	1.070408246	1.047236139	0.726457427	0.66399407	0.659729514	0.528635619	0.52262467	0.506598438	0.427984117	0.41934536	0.384609262	0.366632591	0.343195135
1	6.59E-32	0.027172516	0.064670845	0.53615234	0.816211673	1.075340183	1.124404157	1.199941198	1.220252062	1.239284882	1.178181225	1.176524427	1.092729046	1.291862681	1.170526347	1.298220541	1.144821083	1.115858017	1.200389483	1.080154232	1.159132756	1.050141156	1.058270242	1.264988783	1.314050101	1.32884029	1.553574527	1.743695341	1.72695793	1.848102315	1.93226107	1.61572497	1.479325983	1.508161161	1.259125109	0.971860715	0.882910603	0.858816224	0.751888127	0.678569898	0.619864141	0.537975453	0.515488427	0.5118418	0.489072188	0.490884275	0.399812769	0.371641773	0.358463996
0	9.54E-32	0.053789397	0.132810491	1.471294562	1.992308612	2.065044007	1.995155471	1.824996767	1.659776499	1.802035747	1.744142512	1.449977837	1.43233664	1.37618814	1.433571797	1.331009135	1.430724547	1.142997306	0.977739476	1.169725256	1.007506715	0.996129414	0.989315933	1.079367601	0.97503193	1.204928457	1.062354174	1.337268212	1.461813574	2.316661426	2.360443577	2.075938844	2.670580342	1.876763707	1.182604335	1.367088485	1.301583417	0.835247384	1.041895919	0.745396125	0.771955776	0.536351906	0.610690511	0.432168701	0.561002645	0.508413842	0.373164522	0.404864126	0.363655952
1	7.23E-32	0.034861497	0.069370264	0.565281094	1.07093169	1.332385346	1.393405352	1.443324776	1.340118942	1.467677076	1.540372142	1.285535031	1.151263769	1.23836354	1.104399191	1.013851102	0.907495275	0.952762416	0.980452141	0.936034646	0.819278031	0.900997586	0.856234771	1.063923819	0.955275953	1.148993204	1.123921074	1.307323964	1.596753982	1.957914718	2.082036479	1.92805842	1.98536593	1.781059046	1.449419092	1.263211961	1.179027686	1.048283177	0.876009361	0.801968595	0.812358293	0.684374899	0.567417482	0.588892428	0.473037817	0.515025121	0.416478147	0.407261613	0.430079831
1	8.42E-32	0.032810738	0.076638988	0.573989952	1.0424014	1.290162077	1.405555716	1.485782863	1.378872346	1.334290645	1.478189316	1.491833494	1.315755006	1.335435543	1.077831358	1.270768914	1.136040717	1.227634946	1.182591774	1.116844865	1.146628487	1.046239423	0.969189261	1.095872433	1.17233367	1.047772555	0.952446632	1.418973613	1.281179725	1.531170547	2.22543389	1.607082313	2.205940478	1.329603655	1.184832454	1.058732721	1.077323822	0.789359297	0.810257475	0.755542884	0.667606197	0.669227831	0.611215812	0.537694004	0.581977101	0.454496754	0.354059172	0.410905687	0.434798833
0	7.52E-32	0.027500016	0.062945703	0.50012019	0.781111463	1.065672126	1.178694908	1.232630219	1.161690197	1.232121547	1.10993806	1.081645445	1.002198327	1.005126925	0.982139631	0.947171528	0.91501624	0.954472351	0.877936045	0.98469742	0.992755921	0.928716498	0.95733463	1.317456156	1.362334257	1.670593455	2.059668673	2.609228934	3.614473081	3.441747754	3.806003058	2.937910726	2.736779243	2.447722988	1.989277895	1.450291709	1.468789718	1.283749289	1.150389187	1.011065944	0.919834765	0.796686972	0.731915296	0.64659795	0.598599202	0.57299369	0.530042181	0.500320434	0.440707652
0	7.59E-32	0.040950982	0.095290206	0.827566333	1.453472988	1.59415145	1.884753351	1.708222925	1.951545826	1.883970099	1.743089734	1.51582589	1.531557969	1.55440712	1.622025321	1.460282481	1.233706701	1.367357163	1.272746054	1.24328806	1.155374424	1.125505833	1.059091829	1.179171722	1.144703661	1.165226468	1.243971033	1.404258048	1.607552478	1.582727296	1.521099993	1.341042262	1.45130968	1.288294693	1.091770273	1.015846017	0.898705466	0.772827539	0.859568159	0.671419307	0.57954075	0.59070593	0.5341102	0.481201085	0.474950943	0.461058804	0.434401119	0.382815072	0.374145332
1	8.47E-32	0.038535068	0.086378929	0.713189993	1.280430747	1.56149287	1.431034286	1.593741974	1.338825458	1.401650094	1.239178358	1.332725118	1.252549655	1.182105583	1.174494649	1.03073734	1.066589952	1.095112117	1.00090621	1.024508505	1.002354972	0.954617825	1.042425822	0.97589725	1.318482479	1.296351814	1.505903515	1.820160265	2.286392453	2.598186988	3.1713739	2.747638627	2.277322445	2.399737057	1.99188665	1.579223019	1.26977958	1.268965091	1.040563413	0.957551967	0.85153634	0.761200907	0.63630126	0.600003001	0.492655812	0.471041023	0.491312806	0.462824965	0.424827307
0	8.16E-32	0.041354166	0.091273424	0.891763883	1.459460795	1.728533951	1.881007053	1.956879702	1.799706942	1.7946893	1.509147629	1.569249257	1.485899308	1.447222377	1.352713948	1.283799434	1.227289676	1.285308055	1.20084922	1.173193423	1.272290251	1.184786042	1.18970475	1.167315534	1.204328512	1.385917192	1.54406337	1.712941111	2.080473553	1.85129278	2.327931234	2.012173308	1.756874553	1.610256787	1.484809381	1.226459346	1.024805201	0.969672549	0.846248785	0.822421636	0.703609432	0.633719109	0.619382695	0.543642192	0.557859921	0.50499777	0.453890759	0.416408925	0.355552567
1	9.61E-32	0.044181988	0.091648029	0.702559025	1.270559558	1.494658939	1.784735999	1.85833437	1.709933495	1.811686753	1.748915264	1.640819815	1.516505627	1.634726775	1.539903872	1.440904992	1.485447883	1.372885788	1.253966322	1.227062614	1.275322287	1.265668466	1.22815021	1.260940857	1.394661661	1.296787366	1.64753249	2.058895243	2.47422136	2.450207503	2.307632036	1.989992436	1.890806046	1.452658185	1.348367187	1.352907202	1.19287202	0.945815125	0.83900185	0.731467449	0.712333195	0.598596627	0.55107114	0.58003337	0.461017772	0.425963697	0.406641704	0.39655938	0.357796161
1	6.56E-32	0.037496926	0.071684434	0.599224845	0.993013272	1.361717795	1.575581988	1.574324573	1.546786949	1.666773344	1.780300786	1.46651669	1.695358352	1.423193539	1.469192023	1.145429641	1.061258816	1.081281807	1.111012175	1.10072565	1.081873912	1.17205841	1.099235426	1.107973124	1.198166101	1.091253287	1.514608057	1.75521712	2.064595627	2.366383567	2.435764475	2.457117127	1.971079521	1.755928394	1.27355068	1.144071181	1.042390725	1.025259959	0.871156263	0.724883958	0.769448424	0.552911138	0.499117527	0.487692484	0.426646373	0.479048252	0.41147101	0.388916568	0.384746557
0	7.75E-32	0.042392204	0.076019757	0.64438063	1.043657436	1.318160402	1.469550029	1.586007319	1.748069433	1.748505213	1.533203892	1.712493199	1.521123123	1.495478045	1.363169841	1.291327297	1.291510646	1.369498762	1.146896993	1.181300187	1.125132797	1.011839171	1.062513189	1.089482771	1.06804067	1.17197243	1.344995086	1.711953359	1.892869413	2.351301481	2.623542159	2.082516843	1.903606094	1.499294247	1.383934653	1.164096574	1.037586018	1.001462458	0.814995442	0.859676331	0.715873339	0.692951932	0.550396594	0.521551475	0.450546363	0.464998115	0.443228292	0.36863397	0.341463889
0	8.93E-32	0.033285444	0.067119893	0.514835654	0.90081152	1.274492531	1.177955507	1.267199071	1.556928913	1.462666067	1.228404566	1.212626844	1.355563555	1.080374584	1.197004987	1.189947112	1.21739516	1.257464287	1.297568004	1.244033057	1.186631451	1.358508808	1.156827348	1.350742084	1.395679091	1.474071503	1.7694292	2.129014601	2.394441638	3.214507092	3.176953644	2.714685123	2.21207911	1.98947018	1.221647221	1.413669375	1.039782389	1.105916938	0.862812152	0.959990028	0.742099776	0.698160164	0.624830417	0.588273138	0.578178191	0.48536538	0.51560378	0.463616049	0.454704176
1	8.45E-32	0.032458602	0.062989996	0.52162762	1.010831269	1.064861719	1.259883185	1.408677364	1.232714959	1.279179205	1.296957724	1.269835666	1.180255074	1.130959408	1.169933553	1.146787995	0.964056545	0.907577922	0.93281488	0.832541538	0.874134206	1.061512857	0.934396485	1.013543744	1.155506903	1.371849565	1.533508679	2.163241835	2.190380094	2.179441647	2.587404266	2.143588638	1.879243778	1.691679893	1.338900967	1.311861818	1.135534035	0.871344183	0.718399553	0.764956744	0.769620599	0.653067513	0.573281175	0.56009592	0.485860352	0.430536724	0.387289504	0.346868796	0.364732245
1	7.68E-32	0.040521618	0.079063126	0.736980656	1.258937504	1.431357357	1.671504226	1.722310048	1.723193882	1.839600393	1.628183049	1.480919514	1.398844945	1.35857247	1.344533964	1.313767392	1.278456518	1.383553411	1.168188811	1.071708437	1.065400249	1.143683823	1.035373658	1.05472059	1.054987093	1.260712898	1.347138076	1.539437319	2.062002622	2.187242743	2.537491112	2.674283738	2.600357582	2.159766777	1.999606434	1.752660115	1.438263462	1.288572703	1.133775242	1.023835437	0.889907895	0.69531789	0.754679558	0.584445649	0.551320106	0.519485685	0.509614218	0.450609326	0.416028055
1	9.22E-32	0.035022042	0.0786636	0.738546878	1.286925119	1.546216547	1.644636039	1.659846956	1.78338362	1.667171752	1.628510507	1.553215406	1.362382682	1.427048205	1.204917323	1.231234072	1.167152023	0.974053723	1.014380478	1.037228227	1.049438181	0.944391312	1.054750728	1.015456337	1.1727592	1.229247862	1.478304977	1.778872112	2.117380542	2.730540784	2.509955202	1.973710839	1.995698567	1.743268916	1.311454635	1.261209743	1.041262791	0.995715998	0.943927943	0.817924378	0.762214654	0.694573156	0.527026089	0.589263083	0.530398055	0.468230462	0.460644042	0.400316196	0.379882199
0	7.85E-32	0.035110753	0.084330533	0.79445324	1.492275912	1.691025557	1.737718805	1.786088768	1.796982844	1.650231027	1.831678528	1.398038443	1.36446657	1.540705166	1.465247567	1.85632598	1.71733244	1.508668744	1.649094584	1.439886216	1.380536176	1.332898991	1.102734283	1.373029815	1.161753343	1.438027137	1.511032106	1.830998323	2.278962643	2.920191788	2.603845458	3.107741457	2.46118961	2.021051119	1.899032229	1.630308343	1.654630186	1.352014766	1.15718791	1.19319173	1.13256583	0.939619718	0.726097597	0.561573517	0.604968367	0.609255469	0.561907378	0.510615638	0.476101628
[truncated: 352 more columns]
