# Supplementary material for: Cortico-autonomic local arousals and heightened somatosensory arousability during NREMS of mice in neuropathic pain
Source: eLife. 2021 Jul 6;10:e65835. doi: 10.7554/eLife.65835 (PMC8291975; doi:10.7554/eLife.65835)
Supplement: Figure 3—source data 1. — For panels (A, C, D), two .csv files containing data from all three panels are provided for the light and the dark phase. For panel (B), six .csv files are provided for each dataset in the cumulative plots and the binned data for both non-rapid eye movement sleep (NREMS) and rapid eye movement sleep (REMS). One .csv file is provided for panel (E), whereas for panels (F, G), two .csv files are included separately for the power spectra at baseline and at D20+. One .csv file is provided for the gamma power analysis combining both NREMS and REMS. Additionally, a commented .pdf file with test statistics and p values is provided. [file elife-65835-fig3-data1.zip › Figure_3/3G_D20_rems.csv]

sni v / Hz >	0	0.25	0.5	0.75	1	1.25	1.5	1.75	2	2.25	2.5	2.75	3	3.25	3.5	3.75	4	4.25	4.5	4.75	5	5.25	5.5	5.75	6	6.25	6.5	6.75	7	7.25	7.5	7.75	8	8.25	8.5	8.75	9	9.25	9.5	9.75	10	10.25	10.5	10.75	11	11.25	11.5	11.75	12
1	6.60E-32	0.025768032	0.056850602	0.521165629	0.827474248	1.01076529	1.128274285	1.034628949	1.140577537	1.139818728	1.021046215	1.104987456	1.026288028	0.9055998	0.776885215	0.844849244	0.814226025	0.732479132	0.755212789	0.737341113	0.80381664	0.773905712	0.735918974	0.822543392	0.867278885	1.020735915	1.214730679	1.426065519	1.752311103	2.540680251	2.9892356	2.665155503	2.66157069	2.20304082	1.989262936	1.957924574	1.594788746	1.243590844	1.156068694	1.091097625	0.95197512	0.755381895	0.693779264	0.606400342	0.548479098	0.527210237	0.417559719	0.428072493	0.387354796
0	8.55E-32	0.030568282	0.064255143	0.514109241	0.816384128	1.000640931	1.210728567	1.297264924	1.398372955	1.331336562	1.565620983	1.698051389	1.552024882	1.390600534	1.343814985	1.383697268	1.512196095	1.393706999	1.217892258	1.259444351	1.182215519	1.292639672	1.385820214	1.327278213	1.874750622	1.951152593	2.390129276	2.514766425	3.555658758	3.42730076	3.468537936	2.701583858	1.747615996	1.53263763	1.366068971	1.203511619	1.170097521	0.93383744	0.901919319	0.893628069	0.704686971	0.598957307	0.552731627	0.544059519	0.479746447	0.427674566	0.486094547	0.423881012	0.408766699
1	7.23E-32	0.028752037	0.063167528	0.555559031	0.936531186	1.096177308	1.30564727	1.324681122	1.393995299	1.402298515	1.321441284	1.417306118	1.340735727	1.415890416	1.485928308	1.392543809	1.37197011	1.289983115	1.158647044	1.114856687	1.023922711	1.06094976	1.074022123	1.194923595	1.267082052	1.470137745	1.712637513	1.780103259	2.429023899	2.467968675	2.549813134	2.59291132	2.228023806	2.017073908	1.63871293	1.268707235	1.071117216	1.016551227	0.825214257	0.762802411	0.652761141	0.582999919	0.546993813	0.494870905	0.487006508	0.424263532	0.367389288	0.373585753	0.311477077
0	7.33E-32	0.029900858	0.067904508	0.623905228	0.974553691	1.072293997	1.148132625	1.22512756	1.292347849	1.2622645	1.160582697	1.123901419	1.213043193	1.13669988	1.083571479	1.090651878	1.110810964	1.083053494	1.068455864	1.022722681	1.089913188	1.011406099	0.983190299	1.108019128	1.112788288	1.395658142	1.470548342	1.675275103	1.820204178	1.988950718	2.111320618	2.190446642	2.101102959	1.979943359	1.714898855	1.504421821	1.31858898	1.248139939	1.010348724	0.975429938	0.796746419	0.694719128	0.626156161	0.593145675	0.51673914	0.489244989	0.430986192	0.429854644	0.395187078
0	8.61E-32	0.045863756	0.091233313	0.730109116	1.20052654	1.623172504	1.418399712	1.498708232	1.440274484	1.322586462	1.370333823	1.202010587	1.385194968	1.27373329	1.193936956	1.083504633	1.143878715	1.155088475	1.076417138	1.039056116	1.041388833	1.119035281	0.963576438	1.078263656	0.957854037	1.188487442	1.236352962	1.37718692	1.484023919	1.438608874	2.275064289	1.893843141	2.16826436	2.007231599	2.207188956	2.024517507	1.441675276	1.343372394	1.069192904	0.969828544	0.897714125	0.666962483	0.653000962	0.649260556	0.585070298	0.569824781	0.505002224	0.4240672	0.442316884
0	8.14E-32	0.031638622	0.073618644	0.736048508	1.091013187	1.348294563	1.384069638	1.286625212	1.281538675	1.24267993	1.193954036	1.27571046	1.172078698	1.158950656	1.090473211	1.097091468	1.039857144	1.07806489	1.010680333	1.022709317	0.982184356	1.060799898	1.125529605	1.124126545	1.260580897	1.234530051	1.6037953	1.809122047	2.146860767	2.303534169	2.551236242	2.433839652	2.233275928	2.093440129	1.753005771	1.595531302	1.395036439	1.211749397	1.083973802	0.968432071	0.821083809	0.746645949	0.598338904	0.641430723	0.535361796	0.491806943	0.432910315	0.429099909	0.406792687
1	8.96E-32	0.039832994	0.099198475	1.021100171	1.507296961	1.480689404	1.477660704	1.389319338	1.351697326	1.299273741	1.120930013	1.038388788	0.907471264	0.962451505	0.978606456	1.032866301	0.978762695	0.983321917	0.951552351	0.924086865	0.930006927	1.006993643	0.972855654	0.906066364	1.054372166	1.202341271	1.377975825	1.615192173	2.011320978	2.187360866	2.428007353	2.476542627	2.328100845	2.124793268	1.630512503	1.347353553	1.1924264	0.96972974	0.84252251	0.783059337	0.627657209	0.597181847	0.5883839	0.515926383	0.455264583	0.439640004	0.399352112	0.354934458	0.313664454
1	1.00E-31	0.034561264	0.084797477	0.800155923	1.225581951	1.475485977	1.617996441	1.436636222	1.37595519	1.67567406	1.653896095	1.436516653	1.244787442	1.091310153	1.082428779	0.998984892	1.021700302	1.119913542	1.091631035	1.130528877	1.069787092	0.976169898	0.979013822	1.024730051	0.894865204	1.04435923	1.421669755	1.345648964	1.407772704	2.169001085	1.925329351	1.488251797	1.719088811	1.672810909	1.616980731	1.430335938	1.203491488	1.235877113	0.942478411	0.735306371	0.902832333	0.57652405	0.573345656	0.61311337	0.590712899	0.468903017	0.398173038	0.392616701	0.360207135
1	9.12E-32	0.043528805	0.101311653	0.960115607	1.695377537	1.79448394	2.487612841	1.935005204	2.248551053	1.961338414	2.19928628	1.565445514	1.90060706	1.764940141	1.744984052	1.584807456	1.559810937	1.576901024	1.64939531	1.524531934	1.427806636	1.166424048	1.20785566	1.203502904	1.194107389	1.297349831	1.341444933	1.391784672	1.670949144	2.06350682	2.185313861	2.096525906	1.802323055	1.626038053	1.369769	1.246955399	0.955228118	0.927432014	0.874861765	0.799183562	0.723739736	0.620948	0.591273532	0.580533217	0.561159118	0.450318377	0.472161206	0.395054923	0.419467268
0	8.08E-32	0.04238557	0.095401578	0.907346108	1.80622333	1.669074459	2.15916622	1.630230025	1.866957096	1.431357419	1.998103771	1.380574625	1.738399955	1.263641326	1.640806396	1.19764184	1.407464229	1.200689163	1.370746885	1.126305036	1.179475584	1.1069886	1.172554299	0.971799903	1.169330993	1.169249369	1.104913388	1.311746437	1.209275283	1.541538969	1.915144128	1.904739622	1.484925104	1.243822648	1.24122758	1.126561021	1.010032246	0.860209806	0.815077533	0.840390248	0.699617199	0.602834864	0.589454323	0.54777272	0.486510517	0.502307595	0.417261447	0.347372656	0.369857414
0	8.68E-32	0.044095448	0.094332561	0.754545707	1.364326709	1.259246491	2.047341336	1.408400954	1.664163247	1.415440168	1.880303197	1.450199608	1.675530531	1.620921911	1.549554539	1.443540178	1.554334804	1.266120551	1.342769506	1.207561472	1.363424043	1.186125705	1.315464057	1.246507977	1.405523663	1.421219271	1.36209266	1.51753319	1.522009722	1.622553628	1.694593453	2.037583248	1.687962244	1.310666876	1.319420409	1.298415017	1.128197823	0.868972376	0.880854886	0.738553555	0.851725556	0.728386122	0.627376169	0.486850642	0.449389127	0.476826653	0.467705372	0.470784585	0.382229774
0	8.25E-32	0.035414857	0.079606584	0.673077593	1.178931959	1.491079029	1.637645369	1.708229268	1.596502872	1.640586973	1.729136934	1.547608265	1.758986168	1.650689706	1.647234502	1.419027362	1.384441908	1.295243654	1.271182981	1.166514923	1.295169194	1.24281972	1.294314636	1.178612155	1.196638152	1.16316593	1.317862471	1.473678729	1.528008944	1.629898713	1.791973311	1.648502553	1.583511963	1.399943451	1.233596606	1.11878056	1.022678881	0.951511708	0.717848277	0.729435656	0.620327372	0.608910712	0.550491925	0.52388078	0.470598821	0.421680871	0.378834024	0.386270343	0.359869059
0	9.22E-32	0.040479601	0.099135705	0.9781017	1.32931581	1.434070884	1.503857426	1.416548615	1.371238728	1.333389185	1.493950055	1.079852889	1.18449669	1.095913976	1.071223408	1.02706593	1.104815997	1.05292843	0.95704964	0.926640974	1.044734518	0.951743903	1.035032127	1.040411093	1.241438015	1.377918906	1.325376668	1.769385295	2.207274865	2.362201124	2.332466251	2.160587861	1.984036848	1.559437343	1.598160741	1.357337789	1.060047246	1.003718176	0.818753225	0.754609309	0.664194281	0.675364898	0.555669937	0.552884315	0.516144192	0.509202646	0.433793265	0.41158271	0.394392794
1	7.85E-32	0.033289588	0.078783864	0.66057279	0.955796965	1.120549426	1.229440402	1.458944039	1.315334535	1.40763919	1.429478339	1.436474362	1.300960681	1.255451612	1.34103094	1.147013106	1.213545848	1.254272961	1.141935923	1.233816408	1.180646702	1.253217749	1.231499183	1.3286464	1.348145203	1.554293976	1.6968737	2.247358545	2.170006095	2.369993214	2.318196027	1.912328791	2.077127042	1.878639754	1.571083911	1.533246061	1.136973013	1.041318409	1.009396639	0.955422012	0.798061427	0.765444129	0.648718443	0.6118096	0.59824073	0.538244264	0.477672418	0.464357162	0.440069976
1	9.02E-32	0.039490562	0.083386517	0.712909381	1.206428649	1.426353902	1.607625491	1.698584224	1.66248694	1.659349538	1.615946556	1.564855761	1.609823181	1.775181781	1.584250798	1.555511494	1.476798851	1.642134462	1.407699359	1.425079168	1.375998236	1.459705052	1.51569561	1.562778965	1.561431092	2.109547448	2.056023038	2.484478006	2.823718032	2.88863127	2.836136921	2.5760782	2.381959714	1.833368197	1.59217806	1.44310129	1.2137414	1.066372715	0.898766148	0.882280529	0.778490784	0.771105733	0.629233279	0.561739168	0.560599977	0.503422454	0.451334614	0.416004405	0.369102696
0	7.26E-32	0.028667347	0.066392457	0.640260806	0.969933514	1.107283013	1.196458301	1.182901758	1.302602902	1.217092064	1.218830319	1.115972071	1.118775098	1.060750356	1.066009772	0.983738693	1.053798128	0.810015104	0.771392231	0.778532605	0.765487264	0.825886072	0.780271116	0.846418777	0.943584595	0.872518153	1.108952588	1.296742862	1.683782204	1.915764622	2.11537487	2.150231136	2.123577758	1.935358852	1.56245808	1.270590484	1.194474006	0.949856849	0.816959314	0.752911185	0.670435787	0.58419064	0.514360704	0.446166798	0.421696665	0.370339159	0.337393496	0.318283727	0.293576383
0	7.60E-32	0.032403011	0.069179358	0.79976428	1.11887919	1.43634291	1.465918608	1.479529641	1.362920868	1.555600713	1.330290434	1.291558935	1.47176643	1.374168419	1.269899675	1.383679897	1.209779575	1.421659498	1.259993577	1.171525777	1.111780021	1.105985221	1.093790144	1.104123114	1.103638842	1.146116018	1.307976268	1.48352027	1.626939791	1.648106884	2.014308968	2.0635281	1.705459448	1.662492775	1.360070622	1.262238663	1.109881622	0.912188077	0.709337289	0.718432348	0.683392019	0.591668645	0.480080768	0.500056818	0.435247037	0.372074391	0.31072537	0.288712438	0.304853672
1	8.26E-32	0.02875994	0.065000313	0.60786535	0.990439923	1.166275886	1.277379922	1.354163552	1.271427488	1.24570278	1.062587752	1.238315017	1.214436114	1.121805185	1.253835932	1.224070486	1.226089615	1.123345368	1.209600066	1.156430178	0.985820995	1.113817639	0.994132102	1.001147691	1.056522279	1.167890995	1.22122256	1.361418501	1.451682257	2.132521875	2.046620716	2.118971716	2.006230871	1.581688533	1.58452556	1.253861078	1.100331926	0.831252389	0.787210986	0.741710204	0.622846916	0.503333726	0.477713813	0.451230872	0.390932986	0.423751557	0.385175709	0.329117541	0.335804055
1	5.93E-32	0.023604001	0.049067155	0.453150181	0.7152496	0.862401459	0.934773417	1.056528441	1.050921152	1.104664356	1.082874407	1.072337052	1.070263987	1.136748401	1.06779226	1.153576631	1.160676756	1.209839431	1.168675887	1.01390049	1.078674337	1.062408579	1.138865838	1.173715573	1.300098783	1.277629742	1.430633725	1.674520983	1.847103229	1.877525194	1.764214589	1.806741644	1.430963772	1.237686152	1.140599876	1.025893041	0.848685055	0.736806152	0.65776061	0.602913053	0.591737044	0.524216714	0.498906089	0.495087534	0.451075968	0.439373401	0.373146277	0.364375777	0.365466607
0	1.20E-31	0.048905968	0.115358863	1.095603855	2.281559313	2.329340393	2.346739393	1.971501324	2.13833624	1.935087221	2.138551727	2.225193848	2.064252146	1.84811962	1.381526561	1.748658261	2.086008209	1.387630699	1.484700422	1.272778107	1.255963727	1.831720203	1.179902813	1.096636503	1.212587226	1.381285232	1.476834938	1.34800693	1.163510899	2.335264886	1.72678848	1.942527489	1.343709904	1.423934395	1.496472996	1.399497383	1.375526855	1.117585891	0.889907717	0.970733119	0.790419309	0.67294319	0.483093762	0.530641595	0.523983859	0.487646848	0.408129759	0.4739239	0.458101166
1	9.10E-32	0.038735039	0.082979762	0.755756263	1.366474105	1.556744702	1.634454928	1.615162012	1.53722172	1.491108274	1.482076637	1.243920906	1.359358911	1.301135273	1.15485599	1.128708025	1.030210257	1.149197308	1.005353405	0.967719132	0.998246038	1.084917676	1.066519986	1.099612026	1.117058527	1.361930796	1.497786137	1.777754766	2.481911141	2.48657963	2.669265551	2.461925762	2.200515675	2.040191209	1.599766123	1.3800879	1.124029135	1.103483797	1.003249822	0.869764849	0.88880696	0.767403701	0.735803627	0.665675839	0.575301367	0.586372435	0.553271084	0.439605354	0.48991845
1	8.74E-32	0.034016805	0.073334925	0.643809422	1.106752854	1.329714619	1.628214692	1.803297408	1.824210477	1.645685671	1.586554961	1.56045075	1.647682299	1.455556089	1.554030518	1.387484398	1.374638837	1.415277435	1.329755409	1.285463096	1.20611223	1.354375999	1.290479752	1.262060218	1.35518885	1.313225401	1.365755513	1.559432368	1.611712349	2.069157325	2.271773069	2.290165892	2.049760316	1.738068431	1.364912946	1.115388502	1.025837323	0.953370613	0.892184291	0.760625431	0.720926385	0.681443132	0.642355094	0.585095181	0.529827585	0.471828957	0.487831865	0.457782622	0.423563457
0	1.09E-31	0.038400078	0.088871436	0.745561742	1.23256641	1.452843338	1.589002088	1.672857298	1.523596774	1.506762502	1.31071396	1.262485372	1.148827843	1.166792245	1.175425174	1.167127311	1.16350802	1.191111304	1.016448339	0.913752277	1.03912805	1.077630147	1.167895047	1.057637229	1.245572453	1.753361755	1.926237447	2.208432081	3.091854745	3.439579177	3.660110577	3.656534355	2.433316061	2.189545473	1.959646344	1.547881362	1.574697513	1.218829578	1.078998067	0.930643405	0.955843642	0.725838469	0.696255957	0.590776599	0.531884451	0.532412695	0.46979342	0.487064058	0.427109355
0	9.78E-32	0.047944728	0.115762326	1.104615876	1.60959447	1.946387478	2.078507339	1.963586558	2.156873954	2.057823746	1.963375261	1.807944771	1.925393749	1.94576361	1.753948701	1.709763716	1.59247337	1.461102456	1.421059508	1.579226296	1.36850176	1.432580194	1.368102491	1.333753925	1.213318116	1.359243246	1.325788268	1.397793881	1.394944803	1.531305258	1.411706944	1.363270241	1.253087268	1.329273858	1.030017277	0.983251648	0.846941521	0.864962273	0.842224183	0.682556992	0.631023656	0.614713526	0.591162494	0.50535632	0.511650742	0.492648363	0.452729243	0.419145354	0.365334041
1	8.13E-32	0.035522111	0.080111248	0.761024089	1.218912158	1.422072956	1.548897018	1.736966402	1.51095312	1.515112456	1.483832614	1.502216653	1.464696869	1.360078675	1.22958931	1.218537505	1.186998949	1.258343565	1.213234237	1.229939678	1.183413016	1.232992014	1.235994155	1.275892848	1.347863001	1.488619705	1.682663777	1.889398649	2.374327616	2.453221166	2.462389014	2.09742334	2.105126369	1.855803471	1.797725448	1.419830889	1.137795811	1.103698557	1.026403517	0.834605758	0.83257811	0.719351421	0.658479335	0.547506714	0.486454084	0.510197006	0.514058964	0.456689168	0.408362829
0	9.48E-32	0.040169474	0.09388557	0.85007345	1.494365372	1.706475206	1.694595551	1.799127414	1.574719262	1.600574812	1.463812345	1.420951615	1.438783565	1.25721889	1.220779768	1.211736577	1.176137922	1.135419439	1.106204213	1.061960347	1.142698253	1.042853628	1.068534971	1.114217051	1.24352171	1.356030141	1.539474114	1.811025319	1.761105493	2.169368557	1.947993341	1.831263992	1.758173774	1.361735203	1.429130569	1.088415488	1.092545799	0.940697686	0.826696021	0.720220524	0.74257362	0.643121089	0.578855474	0.590470074	0.540654798	0.467212233	0.43611581	0.409681901	0.373462614
1	7.79E-32	0.035814375	0.082003722	0.783132941	1.197881151	1.257345911	1.69580404	1.743659655	1.778879919	1.897153661	1.761243707	1.650944775	1.96784373	1.558239338	1.448053768	1.304208332	1.380046783	1.594834629	1.399949137	1.378389098	1.313743627	1.57449928	1.660053387	1.445647388	1.712255434	1.716647638	1.639063066	2.684183774	2.536426348	2.702522624	2.318006035	1.814927253	1.806906005	1.713144009	1.464735892	1.400796287	1.057937871	0.972491663	1.031890203	0.782529338	0.894311632	0.683782827	0.526165183	0.638102254	0.658647009	0.532251771	0.476551455	0.475030301	0.477542888
1	9.12E-32	0.033837193	0.082223154	0.735677838	1.309261024	1.445231284	1.486592995	1.681413723	1.784616531	1.797779395	1.649082188	1.599867265	1.549239038	1.557658286	1.616026289	1.343232402	1.279447776	1.055353762	1.224367014	1.092193102	1.17643494	1.251125972	1.263873145	1.264708842	1.349782053	1.520642553	1.567507301	1.999967994	2.146400701	2.129606148	2.956378258	2.191658147	2.054495326	1.795400317	1.426996142	1.295422089	1.04345025	1.068163624	0.967090657	0.833481875	0.689542644	0.730428749	0.616024088	0.462598354	0.406784621	0.511941452	0.454535385	0.353946122	0.359607191
0	9.44E-32	0.043530051	0.094783508	0.839086808	1.449187561	1.704565688	1.79059551	1.719991882	1.922725457	1.896752687	1.705541831	1.579125626	1.531212454	1.618119175	1.359022916	1.469970072	1.276679845	1.433267607	1.356584777	1.399016753	1.212729173	1.318298503	1.482683504	1.184937091	1.4001029	1.265752535	1.549870379	1.604917307	2.001931628	2.542559092	2.948498127	2.050323021	2.314839923	1.815025983	1.482961404	1.348905701	1.285926067	1.177016169	0.878025616	1.006201593	0.830715277	0.786718047	0.756120153	0.613612318	0.572555849	0.650377371	0.628553847	0.499285928	0.433072997
0	7.60E-32	0.033496968	0.061698143	0.517696753	0.951886049	1.078991147	1.226591446	1.331448808	1.528804325	1.361509358	1.235608819	1.1911667	1.518820345	1.248067546	1.171941659	1.100435121	1.324046026	1.008812552	1.034197178	1.090544425	1.017184337	1.057403177	1.078438196	1.188267058	1.578496658	1.517469388	1.786358512	2.183532217	2.616673065	2.887425259	2.60313631	2.567187359	2.134156408	2.170547115	1.535544225	1.580918442	1.231120111	1.064649598	0.975354372	1.041649084	0.971338094	0.680581453	0.662321449	0.730535805	0.591388115	0.571417275	0.470054441	0.458789402	0.50137914
1	7.48E-32	0.031002059	0.068663898	0.551647156	1.007884167	1.228161583	1.455366656	1.538136443	1.399251964	1.362914802	1.317858746	1.424384295	1.425784267	1.652294442	1.271716955	1.336765232	1.105182261	1.191151644	1.081795088	1.079383091	1.045788736	1.092478814	1.191347536	1.223750884	1.313185853	1.434532233	1.822336269	2.147901621	2.456228369	2.50426913	2.439489047	2.261737959	2.144376306	1.708849491	1.436144572	1.263313577	1.141065449	0.980210793	0.812876192	0.810214761	0.669815696	0.631890119	0.60793423	0.526287069	0.541697427	0.444178926	0.437046455	0.3935592	0.414714905
1	9.09E-32	0.043004689	0.092946607	0.782517101	1.282587584	1.521873491	1.454944805	1.504411057	1.496769983	1.424199293	1.356964286	1.293090773	1.21491319	1.295414976	1.026814138	0.981738216	0.948678275	0.848869785	0.895170364	0.929821466	0.903320303	0.894704877	0.911852362	0.897940238	0.876850276	1.070914461	1.245890874	1.477701353	1.628048436	2.16437338	2.76416773	2.674489793	2.628100665	2.400201424	1.938954371	1.891453342	1.760141953	1.469244998	1.226198425	1.106811489	1.062062401	0.880614119	0.682317139	0.617441367	0.599867783	0.507066862	0.538432087	0.464525019	0.418544545
1	8.96E-32	0.039713536	0.081767356	0.806095896	1.37410261	1.575859203	1.609442133	1.684055678	1.589668614	1.439019828	1.473750117	1.304996129	1.236065367	1.236576904	1.115119292	1.081246116	0.98355226	0.977823184	1.012966137	0.902598279	0.957751254	0.887848207	1.016230542	0.943711608	1.062120095	1.223548151	1.399937638	1.643652937	2.053434528	2.139666938	2.575950575	2.248499782	2.034432909	1.714754576	1.672712594	1.271842699	1.121757899	1.175532422	0.99806833	0.857640917	0.766088355	0.709310694	0.644924965	0.597514435	0.498327736	0.441566184	0.388455861	0.387070023	0.364560521
0	1.19E-31	0.035852122	0.090890004	0.74827307	1.347361655	1.924883731	1.955388032	2.028356877	1.657098656	1.800769712	1.898194419	1.550671446	1.404340799	1.352286374	1.423827435	1.612361399	1.602826367	1.722330583	1.027850264	1.43569098	1.14884684	1.398299068	1.259415457	1.095531284	1.181995281	1.03936395	1.638175252	1.62809365	2.35476448	2.200318176	2.914034923	1.953290554	2.616325828	2.399086211	1.592324924	1.675950151	1.707841245	1.536547273	1.625896558	1.352396432	1.16224956	0.939874069	0.798059342	0.649540175	0.551708589	0.526124662	0.613432513	0.513186488	0.423851921
[truncated: 352 more columns]
