# Supplementary material for: Cortico-autonomic local arousals and heightened somatosensory arousability during NREMS of mice in neuropathic pain
Source: eLife. 2021 Jul 6;10:e65835. doi: 10.7554/eLife.65835 (PMC8291975; doi:10.7554/eLife.65835)
Supplement: Figure 4—source data 1. — There is one .csv file for each panel. Additionally, a commented .pdf file with normality test, test statistics, and p values is provided. [file elife-65835-fig4-data1.zip]

Archive with 13 entries (12 files):
- Figure_4/
- Figure_4/4C.csv
- Figure_4/4D.csv
- Figure_4/4E.csv
- Figure_4/4F.csv
- Figure_4/4G.csv
- Figure_4/4H.csv
- Figure_4/4I.csv
- Figure_4/4J.csv
- Figure_4/4K.csv
- Figure_4/4L.csv
- Figure_4/Figure_4.pdf
- Figure_4/README.txt
