# Supplementary material for: Cortico-autonomic local arousals and heightened somatosensory arousability during NREMS of mice in neuropathic pain
Source: eLife. 2021 Jul 6;10:e65835. doi: 10.7554/eLife.65835 (PMC8291975; doi:10.7554/eLife.65835)
Supplement: Figure 4—source data 1. — There is one .csv file for each panel. Additionally, a commented .pdf file with normality test, test statistics, and p values is provided. [file elife-65835-fig4-data1.zip › Figure_4/4C.csv]

SNI v Hz >	0	0.002501251	0.005002501	0.007503752	0.010005003	0.012506253	0.015007504	0.017508754	0.020010005	0.022511256	0.025012506	0.027513757	0.030015008	0.032516258	0.035017509	0.037518759	0.04002001	0.042521261	0.045022511	0.047523762	0.050025013	0.052526263	0.055027514	0.057528764	0.060030015	0.062531266	0.065032516	0.067533767	0.070035018	0.072536268	0.075037519	0.077538769	0.08004002	0.082541271	0.085042521	0.087543772	0.090045023	0.092546273	0.095047524	0.097548774	0.100050025	0.102551276	0.105052526	0.107553777	0.110055028	0.112556278	0.115057529	0.117558779	0.12006003
1	3.00E-14	0.71337997	1.373006068	1.840745731	2.156247051	2.378030571	2.525098283	2.519156867	2.503682825	2.236479097	2.122123762	1.937820449	1.762431973	1.631150675	1.554112327	1.606367634	1.56308429	1.431144955	1.336114057	1.282553242	1.238478502	1.15162547	1.22257641	1.2197628	1.272446372	1.27240586	1.276496395	1.199954788	1.192297251	1.091733191	1.108552064	1.082399268	1.113490293	1.132411813	1.085689591	1.061466111	1.080576181	1.065008067	1.083238989	1.080932136	0.986632768	1.055327127	1.072129882	1.068572041	1.071893893	1.074504509	1.046070188	1.043060565	1.051140424
0	2.62E-14	0.627689219	1.194425319	1.63016678	1.984261552	2.288865023	2.480220297	2.634886111	2.697760348	2.51793791	2.278814308	2.140726199	1.996966749	1.763276165	1.701332863	1.56624011	1.393077587	1.338667974	1.307111345	1.312569583	1.231362144	1.229195572	1.18983531	1.180952403	1.13893518	1.131559601	1.137487008	1.1438907	1.104923517	1.106856652	1.111603393	1.099815918	1.106261692	1.144571604	1.152401256	1.147663877	1.046686466	1.019697756	1.068939695	1.11178668	1.053421144	1.074917409	1.106729885	1.117706735	1.111205892	1.103732699	1.12343432	1.079791348	1.080186021
1	3.23E-14	0.755295166	1.423835503	2.040056825	2.416895366	2.626337724	2.803375578	2.80953384	2.716765546	2.562108592	2.346913589	2.061434993	1.807671783	1.77778941	1.702596544	1.572299852	1.458105061	1.434410578	1.422747965	1.36830049	1.344909335	1.367474396	1.235842804	1.187635087	1.191882446	1.167090462	1.227181523	1.225392248	1.185575158	1.195178321	1.105393035	1.081353857	1.020577381	1.115637027	1.133428416	1.167937374	1.131487162	1.136364481	1.11382939	1.092358173	1.068766982	0.996849465	1.011354301	1.02604771	1.013375674	1.074804453	1.05617255	1.084309727	1.106239408
0	2.98E-14	0.754238352	1.437603383	1.900301592	2.310452039	2.345202045	2.550908105	2.509713656	2.502511886	2.463432698	2.157104163	2.067263484	1.927899484	1.700276096	1.635062474	1.555332041	1.439031389	1.425133101	1.375296345	1.381566227	1.337529956	1.312214875	1.340737245	1.220696873	1.167844006	1.147380983	1.167333238	1.123499478	1.074169118	1.088947884	1.092902014	1.125912046	1.058670538	1.085581781	1.139853233	1.073841888	1.068424926	1.047540755	1.114351733	1.118637468	1.148641449	1.105412123	1.094673817	1.028844359	1.048169432	1.070746518	1.10363194	1.162030782	1.138130323
0	2.41E-14	0.621685179	1.243370358	1.785179945	2.25608082	2.4447692	2.657472789	2.84326761	2.660132635	2.533574337	2.376107149	2.134825284	1.891653548	1.782094138	1.604467273	1.4683584	1.396240419	1.300802148	1.289481004	1.241951906	1.236374313	1.235461212	1.175417858	1.160342914	1.136516309	1.123242713	1.116515382	1.101980867	1.098539546	1.108847054	1.17308512	1.169695691	1.189250163	1.181969347	1.154860894	1.123058697	1.061811084	1.039327928	1.049919616	1.076326	1.097842902	1.076501563	1.038333732	1.071158767	1.066249817	1.043856814	1.124696606	1.080331558	1.064877164
0	2.34E-14	0.707324003	1.361357071	1.733474842	2.104182629	2.230205912	2.463146715	2.649341331	2.535985482	2.562335208	2.427352666	2.232973478	1.915371513	1.730892068	1.673085644	1.529300048	1.463674942	1.402043808	1.339872982	1.265354173	1.204565598	1.186840881	1.200631006	1.191190627	1.187177345	1.14602575	1.121542951	1.057842033	1.091427064	1.099037731	1.08783472	1.106545612	1.061556903	1.115759936	1.111792759	1.11661962	0.999564012	1.008789756	1.073904793	1.092015364	1.078450183	1.067532477	1.084236708	1.077410601	1.006278081	1.041861006	1.067586215	1.113240977	1.087919591
1	2.85E-14	0.734073097	1.392132195	1.886093365	2.216517973	2.500159333	2.750414029	2.990252121	3.040428455	2.815757552	2.566096753	2.196930141	1.946735427	1.799726857	1.611079752	1.599698004	1.540473278	1.472050934	1.41437494	1.333586628	1.189722494	1.179643885	1.170462146	1.118915849	1.158591772	1.094692064	1.156014472	1.116889405	1.109526617	1.088653276	1.083900407	1.066063485	1.061348349	1.050151787	1.023363389	1.001536685	1.021373845	1.005746821	1.046998957	1.045036112	1.05087697	1.027856729	0.993792789	1.018275987	1.044547509	1.075193017	1.119794024	1.119617678	1.068237057
1	2.84E-14	0.713626615	1.379190187	1.805801037	1.978705996	2.243983298	2.469297722	2.564334068	2.576657319	2.462556581	2.337997503	2.104455531	1.923079097	1.780003951	1.710394295	1.601459672	1.518238254	1.35721992	1.284996785	1.263430323	1.188629364	1.164905733	1.144833837	1.2012261	1.089233528	1.049338178	1.061457275	1.053723924	1.0558346	1.101333572	1.136770638	1.114684107	1.03195677	1.067233419	1.028663075	0.993381695	1.015590307	0.999295467	1.033687871	1.099102342	1.069982602	1.017184185	1.045583316	1.039180595	1.025653751	1.071021946	1.128597505	1.114723529	1.168307787
1	2.98E-14	0.830255655	1.519730317	1.833705087	2.130033028	2.17381334	2.272097444	2.167256843	2.483835332	2.333302876	2.337849627	2.027497293	1.741551065	1.611784564	1.431344976	1.338239502	1.387123958	1.397031146	1.353484371	1.229535213	1.253821253	1.068869454	1.166333226	1.116980384	1.146340869	1.118382926	1.160740833	1.11012185	1.079461435	1.105482594	1.096058653	1.159086003	1.187832528	1.181042235	1.108061102	1.107400659	1.117874694	1.091281675	1.000735644	1.076795227	1.068570903	1.093936213	1.200134104	1.1418665	1.058598066	1.032371425	1.077085318	1.125123839	1.108555455
0	2.05E-14	0.684645088	1.277551358	1.62929181	1.912517217	2.343430159	2.428702709	2.389645421	2.382405842	2.249803977	2.213611702	1.964743169	1.73160044	1.700931472	1.55913606	1.387434198	1.311822833	1.363977744	1.280086052	1.283225299	1.183134395	1.148602146	1.135106289	1.143655441	1.114989537	1.104560635	1.04265767	1.101362928	1.135127388	1.105604514	1.102719712	1.054229309	1.024624142	1.053326555	1.030445729	1.094900125	1.027127023	1.075227062	1.056238111	1.053533339	1.165926974	1.129910473	1.121956231	1.050069562	1.039269914	1.043075074	1.087199282	1.143867744	1.127576325
0	2.80E-14	0.746672169	1.312676151	1.793062295	1.890624806	2.075617902	2.30526655	2.341528795	2.44242076	2.329137822	2.229085697	2.097735924	1.90775087	1.84390136	1.734561487	1.707004041	1.591814619	1.514688789	1.407808045	1.296436833	1.277532334	1.198799447	1.135308259	1.078775859	1.077166662	1.080332162	1.084213046	1.052611443	1.050141974	1.003250011	1.055720686	1.071333112	0.999998948	1.006552082	1.082736265	1.066241272	1.06984077	1.059432269	1.05757732	1.063197084	1.046723397	1.123443688	1.115013136	1.124957279	1.032435673	1.007127418	0.999282208	0.949486434	1.025172995
1	2.55E-14	0.708288836	1.355960258	1.687986736	1.957021371	2.141536363	2.435185233	2.66176706	2.824702876	2.617360012	2.295708819	2.285186609	2.153021023	2.095644025	1.803482753	1.690994165	1.551292019	1.440551648	1.38200463	1.273151516	1.189427359	1.142518057	1.139382941	1.077386001	1.134903722	1.117799606	1.034819919	1.061273597	1.052550338	1.117111955	1.131120583	1.104289492	1.123322764	1.123506193	1.153956323	1.147544207	1.166397468	1.16970727	1.085993666	1.04692605	1.082926865	1.037829284	1.076102601	1.079157897	1.07648887	1.04801625	1.059075512	1.089765078	1.139704301
0	1.92E-14	0.621734261	1.243468522	1.684159308	2.06529827	2.337491341	2.4588976	2.594958104	2.570868946	2.481279728	2.325768366	2.175747964	1.949351896	1.87408943	1.854001851	1.713979296	1.495729425	1.448028034	1.341942393	1.312402859	1.224220866	1.214289713	1.208854542	1.188235474	1.127515937	1.194022843	1.162980758	1.143562546	1.05419655	1.105580976	1.135261583	1.0923401	1.077665212	1.068824876	1.049521812	1.053939653	1.09216843	1.08940927	1.030717681	0.995593194	1.031176096	1.055703844	1.079105712	1.022381704	1.018531256	1.015351924	1.061735529	1.077039554	1.07288406
0	2.25E-14	0.57460603	1.106627341	1.485527966	1.723914366	1.953372004	2.185219408	2.214202139	2.259589916	2.387496102	2.400537886	2.218350734	2.053141727	1.806157882	1.609317476	1.523546212	1.419493307	1.282095359	1.257037268	1.305251645	1.267341877	1.206345601	1.220859388	1.207303647	1.185188107	1.107486926	1.136967275	1.15239392	1.074333502	1.057859476	1.059893846	1.09484896	1.05863149	1.103876142	1.05418729	1.06629702	1.058790094	1.115651344	1.134794229	1.159785982	1.047550746	1.068981846	1.052940925	1.087774275	1.10888792	1.060346468	1.013156061	1.050140967	1.002715849
1	1.96E-14	0.505621873	1.011243747	1.478499694	1.856982049	2.217780299	2.442009609	2.437061918	2.345940345	2.457573358	2.173816682	1.980656635	1.812072495	1.602742173	1.572715614	1.610621874	1.463452425	1.342783816	1.387140403	1.389728716	1.358043642	1.235707691	1.209694613	1.159210181	1.116797615	1.075491319	1.09785723	1.095571058	1.082483882	1.051318115	1.007920193	0.98195864	0.94418566	1.025656819	1.044921627	1.068671458	1.030454998	1.075255419	1.104304533	1.128889866	1.08879027	1.053939523	1.055678408	1.089087257	1.066687346	1.067445506	1.152080485	1.095580864	1.045761838
1	2.49E-14	0.600429079	1.191153882	1.712409778	1.910164782	2.107171008	2.268217802	2.539730677	2.65085099	2.576035053	2.406054075	2.081162171	1.822311463	1.807860523	1.716828092	1.641397843	1.552092538	1.332769091	1.321204057	1.243724945	1.204793737	1.195756387	1.22685085	1.266444303	1.194850829	1.177230493	1.173787444	1.121209034	1.101435546	1.080146866	1.100781581	1.138511413	1.15969796	1.158918281	1.119181538	1.151239896	1.104383639	1.123180053	1.113874664	1.01934752	1.044128908	1.115135704	1.103246426	1.111741704	1.078665558	1.019584319	1.072512687	1.050492912	1.135768043
0	2.20E-14	0.6099618	1.198056973	1.568682345	1.791411604	2.20433682	2.321901347	2.387010347	2.432364123	2.392332819	2.344242338	2.300907497	2.070760118	1.935624519	1.758131315	1.558364389	1.56682455	1.409757495	1.337588349	1.329268005	1.283257619	1.245227573	1.21831663	1.178353566	1.139694923	1.101275411	1.126691803	1.178113291	1.131841028	1.194300663	1.163727943	1.112650189	1.075121765	1.094412446	1.096667601	1.142853324	1.126959429	1.199357074	1.152568861	1.136767454	1.14058187	1.097543984	1.095381559	1.118012998	1.079977554	1.150902584	1.074825977	1.151525387	1.073367306
0	2.36E-14	0.703108062	1.361186775	1.930590443	2.210135806	2.567540097	2.74583462	2.762925795	2.598670453	2.351792165	2.202283026	2.061886783	1.803438858	1.618503054	1.4632949	1.387410813	1.350839637	1.367042727	1.360377571	1.334871651	1.317641526	1.258816971	1.221323486	1.204060478	1.207163181	1.122673339	1.162972927	1.143813891	1.130097246	1.128276536	1.124308876	1.138719808	1.104203307	1.142644472	1.127886748	1.074276232	1.028263607	1.074699017	1.092712139	1.14929811	1.170889029	1.240955648	1.120102829	1.08518501	1.11392912	1.078159399	1.096657509	1.13856395	1.122728569
1	2.58E-14	0.636155184	1.272310367	1.693417522	2.071088836	2.301489187	2.397379723	2.681853913	2.757921747	2.471771972	2.22531742	2.215405522	1.88350177	1.787047164	1.692737896	1.583578247	1.513524259	1.435962842	1.348636512	1.312690841	1.287388113	1.305274598	1.286463191	1.284975889	1.154485736	1.18400749	1.123537771	1.16739567	1.167008548	1.102344625	1.11219424	1.129812363	1.108181218	1.086566421	1.089880433	1.050235191	1.082584345	1.065954178	1.081309068	1.091093673	1.139817731	1.138395183	1.103318589	1.04771248	1.033540407	1.079899076	1.037820137	1.082774111	1.12154404
1	2.22E-14	0.563346944	1.086848403	1.529015693	1.917502257	2.451921876	2.707566686	2.988775262	3.121078618	2.881925998	2.447246203	2.140994408	1.926722934	1.675792441	1.511869564	1.425156602	1.285446409	1.274584827	1.210665047	1.241286362	1.274936972	1.242315188	1.181522716	1.092965579	1.059861134	1.084013157	1.069385105	1.059023729	1.041254437	1.028634093	1.026650289	1.013066277	0.955099276	1.007216492	0.94142714	0.951729806	1.026680578	1.039146563	0.984497573	0.995131543	0.969769376	0.985839503	0.952716332	0.985978127	0.941032034	0.974395143	1.055272628	1.078192427	1.04329344
0	2.61E-14	0.658488288	1.299775606	1.779112262	2.136387726	2.471786338	2.67998466	2.783138616	2.572253399	2.375005311	2.247682312	1.925233696	1.750571827	1.783366232	1.642420161	1.524608593	1.434668452	1.383161068	1.374109454	1.228759862	1.175846122	1.168092526	1.184231364	1.222610113	1.230623421	1.187890193	1.15840071	1.124043406	1.163330953	1.127017886	1.051961361	1.034900222	1.075112619	1.10836961	1.121286437	1.097726231	1.131787175	1.027721178	1.117873574	1.137408128	1.205734933	1.208127262	1.15294455	1.198611898	1.135526076	1.145202234	1.146430743	1.12019345	1.149315084
1	2.72E-14	0.765422834	1.409733634	1.965664111	2.281550872	2.426828526	2.512022943	2.422383995	2.348945524	2.171378526	2.043142394	1.806327505	1.716176408	1.636165175	1.530554868	1.530579212	1.399895691	1.316874058	1.275856867	1.260354644	1.231504286	1.18146109	1.239816451	1.209296031	1.198418461	1.157568119	1.061350997	1.142299462	1.181208359	1.142074362	1.089498277	1.180593158	1.23357456	1.147610771	1.096072026	1.105160348	1.104224475	1.101064563	1.082594093	1.10894199	1.142711083	1.110219333	1.105799341	1.093263467	1.065055727	1.084394225	1.084388696	1.088254766	1.091485132
1	2.61E-14	0.709114807	1.320315072	1.781825913	1.989644356	2.297046283	2.491564845	2.633175102	2.522518852	2.347611268	2.171445707	1.94796414	1.686516162	1.621811351	1.465459081	1.436605328	1.327965098	1.336267984	1.347881381	1.292840058	1.235633	1.242194383	1.173866811	1.119081447	1.077878981	1.100483087	1.157875149	1.164980024	1.135347203	1.074142126	1.103575364	1.061032248	1.091478642	1.111371265	1.104095915	1.072232151	1.088507061	1.07885239	1.097472794	1.106904872	1.113943566	1.08991557	1.061189734	1.027594058	1.03184669	0.974754183	0.940903397	1.010752121	1.006357225
0	2.48E-14	0.662703712	1.251934622	1.732069981	2.061154968	2.400316222	2.579252085	2.596236974	2.454342934	2.338404074	2.116555103	1.900978054	1.812005855	1.646388001	1.634560273	1.522161454	1.435831012	1.331659109	1.296011314	1.332702559	1.296916627	1.276580911	1.222096548	1.131870869	1.132853565	1.129646604	1.141924853	1.159875422	1.127029191	1.094959345	1.064114269	1.094759839	1.08357402	1.064513447	1.095281562	1.094461623	1.081504528	1.071100423	1.097346178	1.115406008	1.111305727	1.158869796	1.160662526	1.101904623	1.052809075	1.06796184	1.056483638	1.112386677	1.129859526
0	2.44E-14	0.642797018	1.226792323	1.633096791	1.966289494	2.186990868	2.277371097	2.424106386	2.617693195	2.488133781	2.303634423	2.205672785	2.051047297	1.806232739	1.59812617	1.456942075	1.413833902	1.381679035	1.407112235	1.330069983	1.294084754	1.283370501	1.209686797	1.232722901	1.207189574	1.158993347	1.160760598	1.152653908	1.097022141	1.101380257	1.115249641	1.089415229	1.025071322	1.053573742	1.090779851	1.086244366	1.112377865	1.123511719	1.09673171	1.120337394	1.101637369	1.093689023	1.089624196	1.123074932	1.050521635	1.019304887	1.091175612	1.023639585	1.03196546
1	2.54E-14	0.646249343	1.186975042	1.650475435	1.97916081	2.346290754	2.699415898	2.966308908	2.829128929	2.520368453	2.230960107	2.05894952	1.887234426	1.757401094	1.631005573	1.53079273	1.468887703	1.378885688	1.421195221	1.335250149	1.234738184	1.19299676	1.151914141	1.133405998	1.204683877	1.088324529	1.149907934	1.154424343	1.115213868	1.094798572	1.100005563	1.160152204	1.186361387	1.155387809	1.135868674	1.152761823	1.126160051	1.066370142	1.010358588	0.942911886	0.912387987	0.962145557	1.038556713	1.08299983	1.119308366	1.15620779	1.152933174	1.118616971	1.105326981
0	2.89E-14	0.670876049	1.25759501	1.68450933	1.905778065	2.128435687	2.440313597	2.476788426	2.483582534	2.294439186	2.196069639	1.983608405	1.847938694	1.724544149	1.621307398	1.563311743	1.489622601	1.468530797	1.442263065	1.379345147	1.313351821	1.213459191	1.215325931	1.203152291	1.148441555	1.070657495	1.070437622	1.095671339	1.106323144	1.120134811	1.198164653	1.243684113	1.148901774	1.142708515	1.162637668	1.150488375	1.14845896	1.192108658	1.159468844	1.157143725	1.174757348	1.18852108	1.166834928	1.153517171	1.13795401	1.097399383	1.062414296	1.095887494	1.031213272
1	1.98E-14	0.729942747	1.398189881	1.812794457	2.222073158	2.455639793	2.721065127	2.837076996	2.790419241	2.567885158	2.230568561	2.028725895	1.872345899	1.699846719	1.591646084	1.545258117	1.452263455	1.416095563	1.358721623	1.381803892	1.346531743	1.308423241	1.221966564	1.196750361	1.206576394	1.150556035	1.093822401	1.124293382	1.142726934	1.106909721	1.066611553	1.079165628	1.102049059	1.084623562	1.080579	1.084392937	1.147808928	1.140089076	1.156568806	1.149552636	1.157954463	1.124171583	1.168900523	1.129013039	1.107999825	1.109563126	1.146904608	1.141544888	1.140198831
1	3.31E-14	0.817549637	1.414433223	1.931465871	2.233675971	2.561873691	2.668941812	2.698310929	2.575485413	2.400903878	2.25059448	1.980639735	1.844637079	1.791970234	1.696816631	1.618202782	1.470642552	1.389158451	1.365323502	1.272658377	1.266039202	1.193605778	1.142770989	1.127546648	1.156832989	1.164696828	1.199914	1.142730475	1.27504388	1.309096889	1.183556975	1.146140478	1.130617467	1.063108798	1.092744317	1.124184766	1.169175021	1.151458429	1.129354765	1.134784655	1.121792046	1.127325228	1.135807487	1.115316261	1.137074093	1.140479125	1.11580617	1.049908865	1.070156289
0	2.66E-14	0.705242364	1.367314322	1.720623774	1.978286165	2.087663554	2.347455386	2.546999844	2.61633642	2.42801364	2.33164894	2.04993415	1.831017135	1.66838719	1.577147608	1.501431248	1.52406124	1.499953201	1.466731917	1.335627232	1.180244435	1.182023742	1.20027822	1.229751526	1.185743853	1.195010466	1.138829388	1.142255678	1.130320721	1.156742202	1.138133419	1.107955737	1.086612994	1.090966139	1.109954025	1.144403036	1.180959329	1.148330293	1.060675867	1.033558316	1.062318375	1.00419363	1.050639804	1.109150769	1.163427838	1.124266279	1.090672745	1.086027079	1.055171435
0	2.11E-14	0.642065646	1.262825552	1.749950011	2.060669615	2.380712908	2.659437032	2.707148318	2.676823943	2.589194332	2.243695134	1.984126148	1.881937423	1.683711685	1.621926663	1.499508043	1.435342403	1.332474449	1.27085594	1.224997175	1.177888836	1.130761464	1.187972395	1.19018576	1.164628419	1.190455207	1.150943216	1.200085739	1.124711558	0.989922351	1.013986785	1.04213916	1.081024909	1.098063429	1.079524291	1.118978061	1.118548288	1.128442772	1.089288092	1.124371884	1.122021975	1.137360205	1.164628479	1.18456381	1.159437874	1.132551331	1.087918353	1.069678281	1.047703721
1	2.55E-14	0.638739194	1.263163618	1.785171343	2.162196671	2.444225522	2.596133467	2.569395008	2.345370834	2.25469144	2.268052768	2.07998372	1.77647447	1.689146868	1.699830406	1.60255415	1.446009019	1.3210941	1.298038395	1.294964356	1.308548558	1.307174478	1.193155456	1.193777411	1.176070999	1.112280461	1.131719959	1.173910265	1.186786901	1.188412106	1.18307681	1.128484023	1.040416323	0.982968181	1.027155902	1.003313934	1.009951442	1.028106997	1.086641618	1.144764881	1.10819155	1.077544888	1.092683938	1.096308825	1.11520139	1.084462865	1.070135412	1.091474651	1.172207968
1	2.81E-14	0.725326775	1.361377332	1.744409435	2.142698566	2.286293633	2.460219954	2.532215559	2.397414724	2.39512012	2.332224676	2.136459936	1.921420843	1.688141348	1.545572308	1.469871613	1.456934421	1.371827202	1.321678803	1.336128612	1.274724337	1.254001986	1.235693788	1.138766352	1.173074495	1.229585812	1.264491993	1.22182063	1.249443401	1.183899495	1.161962942	1.162382449	1.14703631	1.171115123	1.182716812	1.14857891	1.067977626	1.116062634	1.149096153	1.177752643	1.149728057	1.136171288	1.075448534	1.056225335	1.019196882	1.039098849	1.100621356	1.074605268	1.066829416
1	2.46E-14	0.643943019	1.230578907	1.722652042	2.130896089	2.38955445	2.671693475	2.797764349	2.847196825	2.624884782	2.258489646	2.003014311	1.752649836	1.667297666	1.582912149	1.445029838	1.433598855	1.317163599	1.303919479	1.243672811	1.263074533	1.208954855	1.274466357	1.254050889	1.164389216	1.1573234	1.250996544	1.23807873	1.185560787	1.153554214	1.108864022	1.134233454	1.130242222	1.102898781	1.111909742	1.094618324	1.121823673	1.136648393	1.083447923	1.158535475	1.114524033	1.091457143	1.010590712	1.037180683	1.055097693	1.114695005	1.133275868	1.137883734	1.195841423
0	3.61E-14	0.562087988	1.112137109	1.51759686	1.72594992	2.004822597	2.158594446	2.256317626	2.255841869	2.330722811	2.182329756	2.029820714	1.874879999	1.777068926	1.687557669	1.568452216	1.572170796	1.467051071	1.446702785	1.388196206	1.43280072	1.410820769	1.31404749	1.31692853	1.260417985	1.244536859	1.208226989	1.13958219	1.183683713	1.274582381	1.260161768	1.225946359	1.17924714	1.086845862	1.055735059	1.113560328	1.074927212	1.111674713	1.115246525	1.192662587	1.132675141	1.154852109	1.074715621	1.064215358	1.158708316	1.127298119	1.114272009	1.102596244	1.056362085
0	2.42E-14	0.542474313	1.072626961	1.535910682	1.855845858	2.130704812	2.45879027	2.566754791	2.530770123	2.370877392	2.263278554	2.084182596	1.921122147	1.714595631	1.572481816	1.476665878	1.415641322	1.470281303	1.488308475	1.461587087	1.423458535	1.339801175	1.244764492	1.207132346	1.219203601	1.168530455	1.166346452	1.208521435	1.219089239	1.115701267	1.107785857	1.099119527	1.128916509	1.158841787	1.176290818	1.168853055	1.14587439	1.174232504	1.153166002	1.109050246	1.132181788	1.190279032	1.176919017	1.093226478	1.112712591	1.167851054	1.163632667	1.128093412	1.09500087
[truncated: 152 more columns]
