# Supplementary material for: Cortico-autonomic local arousals and heightened somatosensory arousability during NREMS of mice in neuropathic pain
Source: eLife. 2021 Jul 6;10:e65835. doi: 10.7554/eLife.65835 (PMC8291975; doi:10.7554/eLife.65835)
Supplement: Figure 4—source data 1. — There is one .csv file for each panel. Additionally, a commented .pdf file with normality test, test statistics, and p values is provided. [file elife-65835-fig4-data1.zip › Figure_4/4D.csv]

sni	fragPerH
1	75.32097004
0	75.68717277
1	75.02315529
0	81.29228687
0	76.11444831
0	79.76563789
1	77.46148694
1	79.19886453
1	78.2402529
0	76.81735986
0	82.03839943
1	80.78141499
0	80.84179971
0	82.09244884
1	81.08393454
1	84.52062132
0	77.10593491
0	72.18628719
1	74.52600875
1	77.47279519
0	73.40634194
1	72.1321505
1	72.75666936
0	76.39975918
0	77.13878327
1	73.79778052
0	78.14676818
1	72.94751009
1	73.03102625
0	74.40608172
0	76.94263467
1	74.45988947
1	76.85751045
1	75.87754448
0	76.69715936
0	78.27371185
