# Supplementary material for: Cortico-autonomic local arousals and heightened somatosensory arousability during NREMS of mice in neuropathic pain
Source: eLife. 2021 Jul 6;10:e65835. doi: 10.7554/eLife.65835 (PMC8291975; doi:10.7554/eLife.65835)
Supplement: Figure 4—source data 1. — There is one .csv file for each panel. Additionally, a commented .pdf file with normality test, test statistics, and p values is provided. [file elife-65835-fig4-data1.zip › Figure_4/4E.csv]

Sham	45.41671203	266.5639629	52.54034311	30.16858618	52.73977165	34.42788145	251.8574657	300.0092158	45.17588784	316.8364459	171.6177626	8.662989768	328.3697487	40.18950885	270.8035259	322.0394581	301.0200246	35.27520128	9.920847107	336.7001037	304.7546947	329.6793087	339.2549863	41.02049835	316.88234	32.56433229	202.9613951	272.1497252	290.1135418	18.53401329	335.1256794	21.1256286	336.4059748	303.8118945	341.8873257	252.7837943	331.6353187	308.9605562	59.38021873	306.8437173	329.7324564	325.4934464	321.9556317	296.9394021	284.5312553	290.6611359	308.5660708	355.8000431	337.2632474
SNI	348.5931864	267.1757427	306.3135399	292.2511879	33.19225349	340.4461039	332.2534812	13.3117166	65.7699648	318.2895587	237.2713226	332.185604	347.0459889	24.86074542	8.340052776	318.5439342	287.2022847	323.8978095	42.99598077	30.30909985	328.9578272	335.963827	331.6651834	317.9738156	270.9861929	343.0601261	316.9521045	39.25679201	25.24471428	10.23816696	31.44731752	304.3911166	313.3108366	275.2645136	45.12885158	328.11312	337.5900287	4.915339929	5.742436101	204.1354361	290.8173267	292.8168838	340.5674333	7.847690424	293.171048	10.59864714	42.58490112	171.2596115	304.1411235
[truncated: 1,465 more columns]
