# Supplementary material for: Cortico-autonomic local arousals and heightened somatosensory arousability during NREMS of mice in neuropathic pain
Source: eLife. 2021 Jul 6;10:e65835. doi: 10.7554/eLife.65835 (PMC8291975; doi:10.7554/eLife.65835)
Supplement: Figure 4—source data 1. — There is one .csv file for each panel. Additionally, a commented .pdf file with normality test, test statistics, and p values is provided. [file elife-65835-fig4-data1.zip › Figure_4/4F.csv]

ani	sni	state	day	val
A11	1	1	1	42.8430404738401
A12	0	1	1	43.0799220272904
A13	1	1	1	30.8823529411765
A14	0	1	1	47.5877192982456
A15	0	1	1	34.5249294449671
A16	0	1	1	28.3950617283951
A17	1	1	1	38.2209188660802
A18	1	1	1	27.2007912957468
A23	1	1	1	38.5567010309278
A24	0	1	1	33.2596685082873
A25	0	1	1	40.6965174129353
A26	1	1	1	40.7894736842105
A27	0	1	1	36.9277721261445
A28	0	1	1	31.992337164751
A29	1	1	1	33.1389698736638
A30	1	1	1	29.7850562947799
AG13	0	1	1	32.5323475046211
AG14	0	1	1	29.7892720306513
AG15	1	1	1	34.0245051837889
AG16	1	1	1	36.9230769230769
Asd1	0	1	1	41.8691588785047
Asd2	1	1	1	40.0752587017874
Asd3	1	1	1	37.5925925925926
Asd4	0	1	1	38.7630662020906
Asd5	0	1	1	30.0567107750473
Asd6	1	1	1	35.3104726598702
Asd7	0	1	1	34.4054580896686
Asd8	1	1	1	43.0275229357798
Asd9	1	1	1	37.7601585728444
Asd10	0	1	1	34.8214285714286
Asd11	0	1	1	42.0507996237065
Asd12	1	1	1	39.1304347826087
Asd13	1	1	1	28.8503253796095
Asd14	1	1	1	35.538005923001
Asd15	0	1	1	40.1990049751244
Asd16	0	1	1	35.5698529411765
A11	1	2	1	47.7788746298124
A12	0	2	1	53.6062378167641
A13	1	2	1	66.8627450980392
A14	0	2	1	46.9298245614035
A15	0	2	1	52.3988711194732
A16	0	2	1	60.8024691358025
A17	1	2	1	55.9139784946236
A18	1	2	1	60.3363006923838
A23	1	2	1	51.2371134020619
A24	0	2	1	62.6519337016575
A25	0	2	1	53.8308457711443
A26	1	2	1	50.187969924812
A27	0	2	1	56.4598168870804
A28	0	2	1	63.1226053639847
A29	1	2	1	58.600583090379
A30	1	2	1	57.8300921187308
AG13	0	2	1	58.8724584103512
AG14	0	2	1	62.8352490421456
AG15	1	2	1	57.7756833176249
AG16	1	2	1	56.6346153846154
Asd1	0	2	1	50.3738317757009
Asd2	1	2	1	54.0921919096896
Asd3	1	2	1	57.1296296296296
Asd4	0	2	1	53.6585365853659
Asd5	0	2	1	63.6105860113421
Asd6	1	2	1	58.0166821130677
Asd7	0	2	1	57.6998050682261
Asd8	1	2	1	51.0091743119266
Asd9	1	2	1	58.7710604558969
Asd10	0	2	1	57.2420634920635
Asd11	0	2	1	50.8936970837253
Asd12	1	2	1	53.7549407114625
Asd13	1	2	1	65.29284164859
Asd14	1	2	1	60.0197433366239
Asd15	0	2	1	51.3432835820895
Asd16	0	2	1	53.6764705882353
A11	1	3	1	9.37808489634748
A12	0	3	1	3.31384015594542
A13	1	3	1	2.25490196078431
A14	0	3	1	5.48245614035088
A15	0	3	1	13.0761994355597
A16	0	3	1	10.8024691358025
A17	1	3	1	5.86510263929619
A18	1	3	1	12.4629080118694
A23	1	3	1	10.2061855670103
A24	0	3	1	4.08839779005525
A25	0	3	1	5.4726368159204
A26	1	3	1	9.02255639097744
A27	0	3	1	6.61241098677518
A28	0	3	1	4.88505747126437
A29	1	3	1	8.26044703595724
A30	1	3	1	12.3848515864893
AG13	0	3	1	8.59519408502773
AG14	0	3	1	7.37547892720306
AG15	1	3	1	8.19981149858624
AG16	1	3	1	6.44230769230769
Asd1	0	3	1	7.75700934579439
Asd2	1	3	1	5.83254938852305
Asd3	1	3	1	5.27777777777778
Asd4	0	3	1	7.57839721254355
Asd5	0	3	1	6.33270321361059
Asd6	1	3	1	6.6728452270621
Asd7	0	3	1	7.89473684210526
Asd8	1	3	1	5.96330275229358
Asd9	1	3	1	3.46878097125867
Asd10	0	3	1	7.93650793650794
Asd11	0	3	1	7.0555032925682
Asd12	1	3	1	7.11462450592885
Asd13	1	3	1	5.85683297180043
Asd14	1	3	1	4.44225074037512
Asd15	0	3	1	8.45771144278607
Asd16	0	3	1	10.7536764705882
A11	1	1	2	39.031339031339
A12	0	1	2	31.431334622824
A13	1	1	2	35.5660377358491
A14	0	1	2	34.4433872502379
A15	0	1	2	40.0377714825307
A16	0	1	2	32.9174664107486
A17	1	1	2	35.1012536162006
A18	1	1	2	34.6642468239564
A23	1	1	2	22.7132579650565
A24	0	1	2	34.8861283643892
A25	0	1	2	32.0474777448071
A26	1	1	2	26.6928361138371
A27	0	1	2	41.2612612612613
A28	0	1	2	38.2293762575453
A29	1	1	2	42.5343811394892
A30	1	1	2	40.1500938086304
AG13	0	1	2	35.2941176470588
AG14	0	1	2	38.7775551102204
AG15	1	1	2	39.1944990176817
AG16	1	1	2	49.7593840230991
Asd1	0	1	2	34.3656343656344
Asd2	1	1	2	37.6208897485493
Asd3	1	1	2	32.0792079207921
Asd4	0	1	2	33.0114135206321
Asd5	0	1	2	30.4347826086957
Asd6	1	1	2	36.3133640552995
Asd7	0	1	2	33.2710280373832
Asd8	1	1	2	39.1031390134529
Asd9	1	1	2	30.4549675023213
Asd10	0	1	2	31.9648093841642
Asd11	0	1	2	34.4186046511628
Asd12	1	1	2	43.6180904522613
Asd13	1	1	2	29.6506137865911
Asd14	1	1	2	38.6148007590133
Asd15	0	1	2	35.0925925925926
Asd16	0	1	2	31.8394024276377
A11	1	2	2	54.8907882241216
A12	0	2	2	61.4119922630561
A13	1	2	2	59.2452830188679
A14	0	2	2	57.4690770694577
A15	0	2	2	49.480642115203
A16	0	2	2	59.2130518234165
A17	1	2	2	56.4127290260366
A18	1	2	2	55.7168784029038
A23	1	2	2	71.2230215827338
A24	0	2	2	59.2132505175983
A25	0	2	2	62.4134520276953
A26	1	2	2	63.3954857703631
A27	0	2	2	50.5405405405405
A28	0	2	2	50
A29	1	2	2	42.3379174852652
A30	1	2	2	46.5290806754221
AG13	0	2	2	57.9831932773109
AG14	0	2	2	55.4108216432866
AG15	1	2	2	55.7956777996071
AG16	1	2	2	43.9846005774783
Asd1	0	2	2	59.7402597402597
Asd2	1	2	2	56.5764023210832
Asd3	1	2	2	59.8019801980198
Asd4	0	2	2	59.3503072870939
Asd5	0	2	2	64.6623496762257
Asd6	1	2	2	55.5760368663594
Asd7	0	2	2	59.6261682242991
Asd8	1	2	2	54.1704035874439
Asd9	1	2	2	67.5951717734447
Asd10	0	2	2	61.9745845552297
Asd11	0	2	2	58.3255813953488
Asd12	1	2	2	51.9597989949749
Asd13	1	2	2	65.8168083097262
Asd14	1	2	2	54.0796963946869
Asd15	0	2	2	57.6851851851852
Asd16	0	2	2	56.5826330532213
A11	1	3	2	6.07787274453941
A12	0	3	2	7.15667311411992
A13	1	3	2	5.18867924528302
A14	0	3	2	8.08753568030447
A15	0	3	2	10.4815864022663
A16	0	3	2	7.86948176583493
A17	1	3	2	8.48601735776278
A18	1	3	2	9.61887477313975
A23	1	3	2	6.06372045220966
A24	0	3	2	5.90062111801242
A25	0	3	2	5.53907022749753
A26	1	3	2	9.9116781157998
A27	0	3	2	8.1981981981982
A28	0	3	2	11.7706237424547
A29	1	3	2	15.1277013752456
A30	1	3	2	13.3208255159475
AG13	0	3	2	6.72268907563025
AG14	0	3	2	5.81162324649299
AG15	1	3	2	5.0098231827112
AG16	1	3	2	6.25601539942252
Asd1	0	3	2	5.89410589410589
Asd2	1	3	2	5.8027079303675
Asd3	1	3	2	8.11881188118812
Asd4	0	3	2	7.63827919227393
Asd5	0	3	2	4.90286771507863
Asd6	1	3	2	8.11059907834101
Asd7	0	3	2	7.10280373831776
Asd8	1	3	2	6.72645739910314
Asd9	1	3	2	1.94986072423398
Asd10	0	3	2	6.06060606060606
Asd11	0	3	2	7.25581395348837
Asd12	1	3	2	4.42211055276382
Asd13	1	3	2	4.53257790368272
Asd14	1	3	2	7.30550284629981
Asd15	0	3	2	7.22222222222222
Asd16	0	3	2	11.577964519141
