# Supplementary material for: Cortico-autonomic local arousals and heightened somatosensory arousability during NREMS of mice in neuropathic pain
Source: eLife. 2021 Jul 6;10:e65835. doi: 10.7554/eLife.65835 (PMC8291975; doi:10.7554/eLife.65835)
Supplement: Figure 4—source data 1. — There is one .csv file for each panel. Additionally, a commented .pdf file with normality test, test statistics, and p values is provided. [file elife-65835-fig4-data1.zip › Figure_4/4G.csv]

timepoints sham >	0.608842593	1.663148148	2.62375	3.598888889	4.516018519	5.481990741	6.456435185	7.383935185	8.282222222	9.227175926	10.23013889	11.36226852	13.36157407	15.90277778	17.84148148	19.03356481	19.91513889	20.82912037	21.71893519	23.07166667	24.56643519	25.63944444	26.60203704	27.57597222	28.5562963	29.44023148	30.34814815	31.33921296	32.32083333	33.26407407	34.23199074	35.36680556	37.29699074	39.80671296	41.80097222	43.15050926	44.09157407	44.86106481	45.76023148	47.13148148	NaN	NaN	NaN	NaN	NaN	NaN	54.38162037	55.07217593	55.70236111
sni v timepoints sni >	0.54287037	1.544722222	2.545740741	3.525972222	4.433148148	5.425	6.38125	7.279675926	8.165925926	9.151574074	10.23046296	11.3724537	13.54763889	16.12439815	17.87601852	19.09569444	20.09726852	20.97717593	21.93208333	23.25574074	24.5012963	25.50402778	26.45990741	27.42453704	28.4249537	29.3837963	30.30083333	31.3049537	32.28087963	33.18976852	34.21212963	35.37291667	37.56013889	39.99689815	41.59162037	42.95282407	44.0025463	44.81180556	45.72282407	47.11560185	NaN	NaN	NaN	NaN	NaN	NaN	54.37601852	55.07282407	55.73342593
0	148.0810293	125.6978295	119.8044976	116.760121	107.01569	124.7134974	113.77779	109.357714	101.8057725	108.3078393	105.285274	108.0389462	132.3949481	142.491852	145.9302867	137.9024772	122.9677712	128.5396477	127.2513499	143.7096536	132.5009363	108.8353602	104.2702063	110.9521987	104.2814042	98.69289656	98.54682772	93.84578317	95.62994492	96.18961611	92.94605677	91.79655033	117.8927451	135.3038779	123.199661	143.6923949	125.4985584	100.9707757	105.6156866	115.8092286	NaN	NaN	NaN	NaN	NaN	NaN	175.5217542	134.9745975	121.8339105
0	157.0804628	125.2954598	105.0521664	110.1421374	111.2880098	101.16065	100.8504215	96.78422346	88.83856305	90.4517295	99.6830993	109.389259	150.1728771	144.9046926	139.5000391	110.0575263	102.4099443	110.8113585	129.6324875	123.4984461	139.6295562	118.95566	113.7061598	118.1398861	110.757704	103.3485684	102.0395678	102.5088491	97.20088016	98.73258462	99.51233076	116.1915536	158.4446008	157.5440541	135.7421658	137.1501863	119.7170936	126.46262	113.5699408	131.3594821	NaN	NaN	NaN	NaN	NaN	NaN	191.9851496	140.6112725	128.8107424
0	147.9333061	124.4077552	102.0056437	106.6993491	92.97666389	90.50519908	104.6897715	105.2313123	90.80595135	97.47755542	92.03153784	107.4567426	156.4886248	186.3853828	163.2855212	137.4291123	144.956978	143.583423	104.2968933	94.4633627	159.9163637	135.2546225	127.2603181	113.0474852	108.98363	114.17573	105.2944409	98.72720139	105.4617028	83.52094075	115.8280126	107.4175566	124.2254991	145.4716883	157.5424145	138.9412482	137.7093082	134.5222304	113.8353701	112.1206434	NaN	NaN	NaN	NaN	NaN	NaN	222.7456326	154.9041597	150.0348057
0	161.9255165	123.5945258	119.8155885	99.79366216	122.59324	106.2832466	94.42994213	121.3497827	94.36211442	100.4807829	99.34953739	110.0365686	121.5417137	137.9797737	165.7898452	140.02606	133.9849922	118.445146	100.8471625	108.3611455	158.3104881	135.3526984	117.5852921	111.4682544	114.8741186	113.9909629	108.3008125	99.62291428	101.6784669	99.3471238	97.06595835	97.67944758	186.3488347	150.7876445	165.0035581	126.0443769	172.0756835	133.4163162	105.2569531	112.682401	NaN	NaN	NaN	NaN	NaN	NaN	227.2826099	160.939616	161.7434775
0	141.3952027	123.3544621	119.6714459	119.2254216	106.8717904	99.54221001	112.1590438	106.2947168	93.8262514	103.146878	104.1565603	97.69482662	141.2986997	131.6125842	133.989303	111.7276348	99.85311543	102.3373829	96.95359736	142.0080626	144.8929776	131.0566203	120.9001369	113.8534045	107.7122938	107.7214828	111.1406829	109.5905898	108.1346618	96.71150355	94.68106821	101.6482501	144.3706065	104.9174244	127.8438104	122.239528	129.5372064	99.89535407	99.59819938	108.5487845	NaN	NaN	NaN	NaN	NaN	NaN	182.6507116	156.1773095	138.7222142
0	152.6823406	131.0879733	119.66309	121.0510462	109.9977818	111.5283994	95.64588002	110.0417506	97.22169424	98.35766391	97.45549787	103.1535148	145.3472344	135.8820068	174.382694	157.4821032	113.9003754	132.5131177	132.9202025	114.8509404	157.0760016	127.2209874	116.1316374	113.3610818	102.6325252	101.4164226	113.2441144	109.6500272	98.4405697	109.3754411	96.05315934	99.94245898	135.296096	121.580717	158.8135256	152.7192371	133.5325828	146.7140383	132.5197867	126.8321605	NaN	NaN	NaN	NaN	NaN	NaN	208.8722498	163.3654363	139.5857981
0	152.4540059	121.7727323	100.5484361	121.0921437	119.4059084	109.3416494	107.1548863	101.5709459	104.2354652	103.673676	100.1634383	102.0085321	136.0435709	110.5325722	162.4547751	150.8832634	129.0438304	129.4660794	121.7554156	111.2788388	152.8414761	115.8728144	114.5390084	102.5284421	104.2691261	101.0812555	103.2584832	97.88900456	97.17889316	93.52329168	96.99545419	102.2212493	124.1048559	112.3369584	149.5962447	159.351337	140.6819876	138.5333467	118.8776308	84.34983771	NaN	NaN	NaN	NaN	NaN	NaN	224.9933897	174.9862501	145.4048936
0	146.5798501	127.203808	132.5880036	117.8139082	105.9545765	116.3737977	111.1580003	104.6315347	99.56789745	100.4813008	96.97072039	110.2779878	122.2531386	125.2486265	163.467424	147.2047419	132.5505129	104.7314059	100.8989784	120.1450247	121.215859	129.957969	122.5728806	104.2669707	108.2241355	104.9507129	113.9917414	110.0260658	96.53312397	91.77755731	103.2442869	101.1471254	130.0656909	162.375989	158.5505978	160.6176035	142.4959611	115.1905198	107.1100922	113.3210109	NaN	NaN	NaN	NaN	NaN	NaN	226.0580034	164.6785156	145.7538036
0	138.5226185	132.2314227	117.3941472	119.4490055	113.3923743	109.4596598	117.3913714	111.405784	96.95952883	107.4510163	92.29417148	106.6268889	132.5640184	123.840169	158.2693282	160.9004267	131.154574	118.5113916	117.0443717	108.6532037	148.9513327	126.1464676	111.8731816	114.9574145	117.3375342	108.4806723	99.97159788	101.0203092	99.98219149	105.1530371	99.33649347	92.19667255	135.309593	141.5003702	159.871368	143.2995972	122.6886489	128.4458829	117.4200379	140.995434	NaN	NaN	NaN	NaN	NaN	NaN	189.4746976	153.8269322	133.3104855
0	143.3910735	114.1919409	110.8829083	117.4794681	103.251631	106.8827632	105.1252024	102.5619217	93.19553404	102.9221429	98.72251843	96.81302131	118.509946	129.6006098	127.2641359	134.6025023	130.4085778	100.6634552	118.7682225	134.1955479	122.5879049	116.7591676	105.6273425	116.7019217	110.9565467	105.7349595	101.3481266	110.5117307	107.1080277	104.0624812	98.68680537	98.48946892	121.8907579	115.5580535	147.5270561	144.0053376	124.7264865	116.7563652	123.4576004	127.8581884	NaN	NaN	NaN	NaN	NaN	NaN	196.1651867	140.8723304	128.2646511
0	143.0432301	122.2742493	123.6992689	111.5822078	112.5839116	108.9549228	101.8540694	102.4758319	103.6772475	97.98445001	103.8739856	97.38979657	143.7281462	180.1208778	164.2658207	122.659694	124.6957786	132.492282	144.750332	135.2581511	143.7798556	127.7653245	121.0474474	110.3437766	113.737046	113.7542656	106.6925949	118.0976213	104.3506881	100.8912714	95.17820887	96.65435185	136.5202692	116.6855886	138.1407714	167.8000468	168.0146059	142.8596329	116.2117429	115.9782294	NaN	NaN	NaN	NaN	NaN	NaN	179.2915651	148.4788825	145.875954
0	175.2853919	142.9869639	130.0571163	120.4860268	120.1921756	112.6831969	113.8198574	116.4464915	98.18087735	102.9398359	98.93918607	93.47021752	128.7615266	163.3706226	150.8238007	144.5340453	135.5687099	128.7304138	116.0687717	109.1281519	153.0070484	129.6349664	127.893007	120.6238821	104.9521909	110.8230998	109.7653178	98.03256862	96.5777699	99.39421471	97.11900114	113.3788974	135.2167615	176.3844493	152.4786509	160.4937874	132.0625317	133.9591067	113.6357612	146.2057198	NaN	NaN	NaN	NaN	NaN	NaN	226.5120695	171.5927655	147.4899909
1	107.0241501	100.4194128	108.9686962	103.6931534	99.34744956	106.0384454	105.9792004	87.09754119	95.92423346	90.21872962	99.58168637	95.84099175	138.1338779	135.3607233	117.6571574	91.70464939	101.8527996	104.5188372	111.7354323	106.1757599	116.4591141	99.77351475	94.96485615	97.39278986	92.28535907	95.43587784	101.6872066	105.7030457	101.8131588	104.1828313	103.1066913	109.3316773	130.9952398	122.9522906	120.1823764	121.1869781	123.8224346	107.6107784	103.5950217	120.7156611	NaN	NaN	NaN	NaN	NaN	NaN	168.6199551	136.5177052	118.8892781
1	137.5188867	129.0520057	119.4579414	129.931466	121.3622179	124.590546	111.5650748	104.1618986	97.25674536	95.22833511	97.15530313	107.3982057	123.4715081	157.6855282	196.134681	171.3211482	144.5010006	123.852658	123.3225979	121.0192764	156.2528067	129.3113033	112.0873907	125.143168	112.2462731	105.6661251	103.3483096	106.7399201	96.00479128	97.71234522	110.1649072	99.07936708	123.1525728	106.1890888	139.7605789	172.1622526	143.7764904	128.0395552	112.1509838	112.7717542	NaN	NaN	NaN	NaN	NaN	NaN	212.241562	177.3191974	140.9485317
1	117.7640424	121.3301041	106.7976015	109.0185164	117.530216	102.2609447	119.5716786	107.3831726	111.3954304	104.5915599	96.336073	109.4948088	115.8366351	122.7243878	130.4524286	169.3607361	149.1322507	119.1234525	119.6294973	123.785685	121.9342387	125.0049425	105.7668627	114.8332055	123.6748773	110.215649	96.15955532	100.5291279	104.0685701	91.98109839	84.81431504	97.31814446	106.3727384	148.8834966	152.9025301	120.8398466	111.9757588	119.3910925	113.5525308	117.8790396	NaN	NaN	NaN	NaN	NaN	NaN	238.8482222	165.3217369	153.1415855
1	113.4283957	97.82409687	105.7948102	110.3318247	105.4044592	95.39587785	91.675802	112.967285	103.3843567	92.41653026	111.4004684	90.66808694	132.4657529	116.06303	102.3261329	134.4329538	121.3324995	102.4459058	79.8730072	115.9559236	109.0762277	102.1834335	104.6673917	104.1988677	103.969899	99.1666101	99.1719873	109.5912917	108.0456985	94.51320818	107.0497071	92.52194394	128.9685991	107.763487	114.487961	131.3582289	113.2531651	104.6586595	108.069734	118.7019257	NaN	NaN	NaN	NaN	NaN	NaN	212.9255549	147.5341393	134.183766
1	140.6307141	123.0429832	116.8872376	106.645974	105.9671087	104.0261116	102.8732914	106.0040006	96.70843416	100.4986051	102.9460837	104.195618	178.5254455	151.4192933	132.7480477	142.7785317	136.0671368	134.2388377	138.9417927	126.6710966	127.4960165	117.9257514	114.69578	113.7082904	113.1804519	107.8359051	107.6200134	105.1189028	92.45392396	96.57474622	97.01829928	109.6042896	182.8471709	148.3831884	134.0975227	139.90797	121.4901335	123.5656728	145.6763828	117.264962	NaN	NaN	NaN	NaN	NaN	NaN	182.9161189	141.5188461	130.9851453
1	135.2239076	119.2039981	121.5912734	111.2298404	114.2152338	104.515655	102.9991265	100.2960994	98.76105204	93.79323185	104.8074405	105.001666	153.2286456	149.6774473	160.2489794	149.3489826	132.5807682	142.1590191	122.3492945	113.4266316	140.442045	121.9939825	113.8088241	108.1972346	106.0657367	106.8515448	103.8205833	91.90022452	92.47783145	105.5462584	99.35506706	100.2574528	146.4546244	137.3714015	147.2419751	138.8548502	151.0262154	135.1120782	123.4483098	122.490032	NaN	NaN	NaN	NaN	NaN	NaN	194.681238	147.0511059	135.7406914
1	152.2830581	110.131428	118.7966741	110.0847554	97.35271477	103.4368495	95.84081654	87.2208315	91.82189309	88.46896255	105.364453	100.0127921	142.6373852	160.4976485	148.3488928	118.2754134	99.86293039	119.7932454	125.4231249	122.4712523	153.7371672	132.884638	107.6380956	105.0090785	103.6586451	107.3627067	106.1166118	103.8548241	109.6322769	100.5864999	95.72425142	108.3888711	131.4098016	135.1967349	159.7212539	133.8354459	118.1029599	131.4397269	108.6269678	103.9574848	NaN	NaN	NaN	NaN	NaN	NaN	217.1307169	166.1787975	143.7073093
1	123.9294247	130.1832096	123.1408824	113.4770212	104.2702402	101.2385876	104.2456497	98.00946932	96.62918191	99.85035137	101.4771185	93.30887458	156.0596303	126.3509276	162.8405125	174.833332	168.023998	130.527633	120.9938979	155.3500549	156.6623283	125.0962371	125.8310106	115.1241704	112.1725547	102.7254372	97.24420113	110.6665353	109.8231254	106.5895669	93.7737129	98.54806843	157.2670973	163.8394695	164.2755989	154.0210795	102.8861747	114.5020216	111.7225511	135.4063091	NaN	NaN	NaN	NaN	NaN	NaN	223.6341435	174.8252062	146.3531245
1	153.3843941	133.3210877	125.2496501	130.35943	115.1922421	102.9574001	112.5085579	103.6524649	98.00712742	96.41112445	100.4587605	106.0434301	134.3270255	177.4995566	149.1077714	156.9526655	136.2027778	117.9783817	103.8097106	127.0321481	147.0977021	132.2380167	120.7248119	111.596439	109.5630516	108.8834537	98.81589497	100.6453956	94.35263718	95.39529097	104.7225639	104.6090655	122.4919199	135.8385027	179.5382341	131.7656312	130.7945182	111.6042717	140.8079685	150.2653477	NaN	NaN	NaN	NaN	NaN	NaN	221.213776	165.0846611	134.9163012
1	117.4983662	114.670043	107.9326587	96.22601004	94.77536368	99.22197808	102.2710305	99.98848345	98.84455247	102.0204726	99.00996764	99.10697431	125.7612308	112.6643749	142.4822301	133.8453321	127.3545845	117.0484557	109.6606619	101.5938386	130.942472	116.2526688	101.4251367	106.7309789	93.09324195	104.3075162	103.1415705	102.8731795	96.77403202	101.0044805	92.4680725	110.771448	124.0390256	119.9679968	138.119278	135.8535497	115.9426571	121.6361497	110.0977194	98.91319992	NaN	NaN	NaN	NaN	NaN	NaN	222.437028	151.2894565	127.1224056
1	147.0360656	124.9277124	107.0550271	116.134366	109.0998061	115.6701345	109.9550227	101.4701448	94.95972867	92.56320166	109.6159186	101.4610574	191.7583721	161.2187433	156.9320516	142.3578749	126.6025469	131.2870979	125.3544334	129.7269735	153.0878139	122.0870222	113.449849	121.5050575	118.9182665	106.6502572	102.0846194	101.3419861	97.5798232	101.1820495	97.30869038	105.3295306	177.6978159	162.7793074	151.8484368	163.4904585	136.1792235	129.7150547	144.598669	133.4371138	NaN	NaN	NaN	NaN	NaN	NaN	208.0196189	165.0735232	146.4104949
1	151.1819431	124.069585	111.5445235	114.6160792	117.1302522	117.1260892	114.4110469	105.518642	102.2467964	90.50663506	95.90270247	108.6339789	186.2599005	158.7745879	173.7243065	140.5074708	139.0276514	116.1435152	105.5939253	113.2060022	141.0562841	129.9403198	121.4289108	114.3198249	102.4119006	104.9513302	101.590863	116.8810475	102.7698055	100.0689885	95.33948947	104.5316037	179.3749721	167.850471	145.0132102	141.5980794	122.213928	146.8858109	132.2267347	131.7263929	NaN	NaN	NaN	NaN	NaN	NaN	246.8320148	178.4221746	159.7460533
[truncated: 13 more columns]
