# Supplementary material for: Cortico-autonomic local arousals and heightened somatosensory arousability during NREMS of mice in neuropathic pain
Source: eLife. 2021 Jul 6;10:e65835. doi: 10.7554/eLife.65835 (PMC8291975; doi:10.7554/eLife.65835)
Supplement: Figure 4—source data 1. — There is one .csv file for each panel. Additionally, a commented .pdf file with normality test, test statistics, and p values is provided. [file elife-65835-fig4-data1.zip › Figure_4/4H.csv]

ani	per	sni	val
1	1	0	100.856111650717
2	1	0	95.7528049814158
3	1	0	96.8707773305003
4	1	0	102.806864174335
5	1	0	102.950766913957
6	1	0	103.847857794361
7	1	0	99.6785460721413
8	1	0	100.502913349141
9	1	0	103.661977800696
10	1	0	103.39363972523
11	1	0	104.579518392744
12	1	0	101.92862632355
1	1	1	97.489923348686
2	1	1	99.5173392690961
3	1	1	103.324826530446
4	1	1	103.486395055518
5	1	1	99.5597688069098
6	1	1	97.1291162623381
7	1	1	96.9308813309902
8	1	1	103.59470503959
9	1	1	98.0773400841158
10	1	1	100.250866749286
11	1	1	98.1828223241999
12	1	1	102.998652495598
1	2	0	144.11008739513
2	2	0	153.802388168474
3	2	0	175.894866002585
4	2	0	183.32190113866
5	2	0	159.18341177801
6	2	0	170.607828053676
7	2	0	181.794844456116
8	2	0	178.830107565124
9	2	0	158.870705124038
10	2	0	155.100722754846
11	2	0	157.882133876176
12	2	0	181.864941957496
1	2	1	141.342312797107
2	2	1	176.836430360519
3	2	1	185.770514862213
4	2	1	164.88115340105
5	2	1	151.806703448722
6	2	1	159.157678418951
7	2	1	175.672274576587
8	2	1	181.604158078116
9	2	1	173.738246091263
10	2	1	166.949630015468
11	2	1	173.167879008869
12	2	1	195.000080895119
