# Supplementary material for: Cortico-autonomic local arousals and heightened somatosensory arousability during NREMS of mice in neuropathic pain
Source: eLife. 2021 Jul 6;10:e65835. doi: 10.7554/eLife.65835 (PMC8291975; doi:10.7554/eLife.65835)
Supplement: Figure 4—source data 1. — There is one .csv file for each panel. Additionally, a commented .pdf file with normality test, test statistics, and p values is provided. [file elife-65835-fig4-data1.zip › Figure_4/4I.csv]

timepoints sham >	0.807533429	1.688989352	2.660105587	3.604670432	4.491156689	5.448996854	6.468074227	7.366491516	8.260615651	9.188457449	10.1891059	11.2753866	14.05626227	16.95823354	18.90591664	20.06763793	21.26224327	22.59086927	24.66984894	25.63724973	26.61819655	27.56759509	28.48499471	29.42676986	30.30424476	31.32212934	32.29802709	33.19523808	34.20637871	35.26783951	38.16095467	40.79002962	42.93701996	44.16991682	45.26665523	46.58162321	NaN	NaN	NaN	NaN	NaN	NaN	54.53313342	55.39810623	56.29280415	57.31848011	58.31975844	59.37190922	61.46982607
sni v timepoints sni >	0.614047832	1.539746578	2.562037614	3.539646408	4.446920013	5.409092137	6.373510402	7.262481319	8.137709477	9.161191433	10.17957213	11.30355545	14.7124443	17.11719079	18.97154457	20.222853	21.37622436	22.78205605	24.61111326	25.53544718	26.46773844	27.44314438	28.39591115	29.34914125	30.28838757	31.24568261	32.21030036	33.18765569	34.18126562	35.28311555	38.62184444	40.88163673	42.73718996	44.12062018	45.23963711	46.57966349	NaN	NaN	NaN	NaN	NaN	NaN	54.5503734	55.38154422	56.29503953	57.26389935	58.2840667	59.38308935	61.67888226
0	24.04580153	12.02290076	17.17557252	20.61068702	18.89312977	24.04580153	27.48091603	29.19847328	24.04580153	24.04580153	24.04580153	41.22137405	34.68208092	20.80924855	36.41618497	24.27745665	39.88439306	20.80924855	24.41860465	17.44186047	19.18604651	31.39534884	26.1627907	24.41860465	24.41860465	22.6744186	17.44186047	22.6744186	22.6744186	38.37209302	45.09018036	30.66132265	28.85771543	18.03607214	37.8757515	25.250501	NaN	NaN	NaN	NaN	NaN	NaN	12.32876712	7.705479452	10.78767123	12.32876712	4.623287671	21.57534247	37.93103448
0	20.7852194	18.70669746	20.7852194	22.86374134	20.7852194	27.02078522	22.86374134	31.1778291	20.7852194	31.1778291	16.62817552	27.02078522	37.41794311	29.5404814	29.5404814	33.47921225	19.69365427	17.72428884	15.25423729	32.41525424	24.78813559	11.44067797	26.69491525	15.25423729	13.34745763	26.69491525	13.34745763	20.97457627	26.69491525	24.78813559	33.55263158	17.76315789	23.68421053	21.71052632	17.76315789	35.52631579	NaN	NaN	NaN	NaN	NaN	NaN	15.73426573	1.573426573	12.58741259	12.58741259	7.867132867	15.73426573	19.06779661
0	17.07779886	29.03225806	13.66223909	13.66223909	15.37001898	17.07779886	22.20113852	15.37001898	10.24667932	17.07779886	27.32447818	29.03225806	29.92874109	23.51543943	25.65320665	27.79097387	27.79097387	38.47980998	22.4137931	8.620689655	13.79310345	15.51724138	15.51724138	22.4137931	20.68965517	13.79310345	13.79310345	13.79310345	13.79310345	37.93103448	45.7925636	26.41878669	17.61252446	21.13502935	21.13502935	31.70254403	NaN	NaN	NaN	NaN	NaN	NaN	22.90909091	6.545454545	11.45454545	14.72727273	16.36363636	21.27272727	25.7918552
0	15.69767442	17.44186047	24.41860465	20.93023256	20.93023256	22.6744186	13.95348837	22.6744186	19.18604651	20.93023256	29.65116279	26.1627907	43.18885449	27.86377709	27.86377709	39.00928793	30.6501548	25.07739938	20.97087379	19.22330097	26.21359223	17.47572816	6.990291262	26.21359223	15.72815534	22.7184466	27.96116505	31.45631068	22.7184466	27.96116505	32.69896194	26.47058824	24.91349481	29.58477509	31.14186851	24.91349481	NaN	NaN	NaN	NaN	NaN	NaN	3.005008347	1.502504174	7.512520868	16.52754591	7.512520868	12.02003339	27.86002692
0	18.75	18.75	15.34090909	22.15909091	27.27272727	17.04545455	23.86363636	22.15909091	28.97727273	22.15909091	17.04545455	15.34090909	28.39805825	15.29126214	17.47572816	34.95145631	32.76699029	30.58252427	19.44990177	14.1453831	12.37721022	5.304518664	12.37721022	14.1453831	19.44990177	10.60903733	22.98624754	17.68172888	26.52259332	33.59528487	20.45454545	27.27272727	34.09090909	38.63636364	29.54545455	27.27272727	NaN	NaN	NaN	NaN	NaN	NaN	19.22330097	12.23300971	10.48543689	19.22330097	12.23300971	20.97087379	18.84057971
0	24.02135231	19.21708185	19.21708185	8.007117438	25.6227758	9.608540925	20.81850534	14.41281139	24.02135231	12.8113879	22.41992883	25.6227758	24.37923251	14.22121896	18.28442438	30.47404063	26.41083521	40.63205418	17.90235081	13.0198915	19.52983725	11.39240506	13.0198915	14.64737794	21.15732369	11.39240506	16.27486438	17.90235081	24.41229656	22.78481013	14.0077821	22.76264591	14.0077821	21.01167315	15.75875486	14.0077821	NaN	NaN	NaN	NaN	NaN	NaN	17.96407186	12.5748503	14.37125749	8.982035928	12.5748503	12.5748503	12.77602524
0	13.61058601	30.62381853	28.92249527	13.61058601	10.20793951	11.90926276	13.61058601	11.90926276	6.805293006	10.20793951	17.01323251	8.506616257	18.30508475	27.45762712	12.20338983	10.6779661	15.25423729	16.77966102	10.2661597	8.55513308	10.2661597	8.55513308	15.39923954	23.95437262	13.68821293	8.55513308	10.2661597	18.82129278	18.82129278	11.97718631	19.14893617	27.85299807	22.63056093	12.18568665	13.92649903	24.37137331	NaN	NaN	NaN	NaN	NaN	NaN	13.2137031	4.4045677	4.4045677	7.340946166	5.872756933	19.08646003	12.60210035
0	17.37451737	8.687258687	22.58687259	17.37451737	10.42471042	26.06177606	8.687258687	15.63706564	13.8996139	20.84942085	19.11196911	19.11196911	23.19587629	21.64948454	24.74226804	9.278350515	23.19587629	30.92783505	24.51361868	8.754863813	22.76264591	19.26070039	19.26070039	17.50972763	10.50583658	21.01167315	17.50972763	24.51361868	21.01167315	29.76653696	24.95667244	20.27729636	18.71750433	14.03812825	17.15771231	17.15771231	NaN	NaN	NaN	NaN	NaN	NaN	9.782608696	19.56521739	13.04347826	27.7173913	6.52173913	24.45652174	28.87029289
0	22.68907563	7.56302521	15.12605042	5.672268908	13.23529412	22.68907563	9.453781513	15.12605042	11.34453782	20.79831933	15.12605042	20.79831933	19.69365427	19.69365427	5.90809628	17.72428884	15.75492341	15.75492341	10.2661597	8.55513308	18.82129278	5.133079848	10.2661597	11.97718631	10.2661597	17.11026616	15.39923954	25.66539924	23.95437262	22.24334601	25.58139535	23.25581395	9.302325581	16.27906977	32.55813953	13.95348837	NaN	NaN	NaN	NaN	NaN	NaN	12.37113402	4.639175258	7.731958763	3.092783505	13.91752577	9.278350515	13.99688958
0	8.670520231	17.34104046	8.670520231	19.07514451	27.74566474	13.87283237	13.87283237	13.87283237	15.60693642	15.60693642	15.60693642	17.34104046	26.37931034	20.17241379	35.68965517	32.5862069	27.93103448	21.72413793	13.74045802	15.45801527	13.74045802	13.74045802	15.45801527	18.89312977	15.45801527	17.17557252	12.02290076	24.04580153	20.61068702	25.76335878	22.7184466	10.48543689	20.97087379	20.97087379	15.72815534	17.47572816	NaN	NaN	NaN	NaN	NaN	NaN	15.16853933	8.426966292	5.056179775	15.16853933	13.48314607	20.2247191	18.49315068
0	21.34387352	16.00790514	17.78656126	16.00790514	19.56521739	23.12252964	26.6798419	16.00790514	24.90118577	14.22924901	23.12252964	30.23715415	43.06220096	23.68421053	27.99043062	30.14354067	21.53110048	23.68421053	24.27745665	12.13872832	17.34104046	10.40462428	17.34104046	20.80924855	31.21387283	20.80924855	13.87283237	12.13872832	19.07514451	24.27745665	38.5026738	26.47058824	14.43850267	19.2513369	19.2513369	38.5026738	NaN	NaN	NaN	NaN	NaN	NaN	6.666666667	6.666666667	16.66666667	11.66666667	11.66666667	30	28.88513514
0	17.34104046	10.40462428	12.13872832	15.60693642	27.74566474	13.87283237	19.07514451	20.80924855	20.80924855	15.60693642	34.68208092	22.5433526	32.65306122	20.40816327	4.081632653	14.28571429	36.73469388	16.32653061	17.75147929	21.30177515	19.52662722	7.100591716	19.52662722	15.97633136	19.52662722	28.40236686	12.4260355	26.62721893	24.85207101	23.07692308	32.4099723	17.45152355	24.93074792	22.43767313	22.43767313	29.91689751	NaN	NaN	NaN	NaN	NaN	NaN	12.8342246	16.04278075	14.43850267	12.8342246	16.04278075	11.22994652	20.6557377
1	37.66519824	31.71806167	13.87665198	21.8061674	31.71806167	19.82378855	31.71806167	9.911894273	33.70044053	27.75330396	29.73568282	49.55947137	25.35211268	21.12676056	21.12676056	31.69014085	29.57746479	29.57746479	26.6384778	19.02748414	24.73572939	19.02748414	19.02748414	19.02748414	19.02748414	17.12473573	24.73572939	22.83298097	17.12473573	41.86046512	49.20273349	26.65148064	30.75170843	20.50113895	24.60136674	36.90205011	NaN	NaN	NaN	NaN	NaN	NaN	19.83967936	14.42885772	10.82164329	14.42885772	10.82164329	21.64328657	40.41450777
1	18.67219917	24.27385892	26.14107884	22.406639	14.93775934	33.60995851	24.27385892	20.53941909	24.27385892	22.406639	16.80497925	33.60995851	35.64356436	14.25742574	16.03960396	21.38613861	33.86138614	39.20792079	19.31330472	30.90128755	23.17596567	25.10729614	13.5193133	21.24463519	19.31330472	21.24463519	21.24463519	19.31330472	25.10729614	36.69527897	25.76335878	32.63358779	22.32824427	27.48091603	22.32824427	32.63358779	NaN	NaN	NaN	NaN	NaN	NaN	9.944751381	4.972375691	9.944751381	11.60220994	16.57458564	11.60220994	19.14893617
1	26.3671875	36.9140625	26.3671875	10.546875	14.0625	14.0625	12.3046875	12.3046875	19.3359375	15.8203125	14.0625	31.640625	28.48101266	21.36075949	24.20886076	35.60126582	22.78481013	35.60126582	19.26070039	17.50972763	15.75875486	22.76264591	10.50583658	10.50583658	19.26070039	21.01167315	22.76264591	15.75875486	15.75875486	29.76653696	44.26229508	30.98360656	30.98360656	20.6557377	32.45901639	29.50819672	NaN	NaN	NaN	NaN	NaN	NaN	18.19852941	3.308823529	6.617647059	9.926470588	13.23529412	16.54411765	29.52612394
1	27.32793522	23.68421053	20.04048583	29.14979757	21.86234818	32.79352227	27.32793522	30.97165992	21.86234818	25.50607287	30.97165992	32.79352227	43.26923077	49.45054945	37.08791209	35.85164835	33.37912088	39.56043956	24.56140351	21.05263158	24.56140351	26.31578947	19.29824561	26.31578947	26.31578947	22.80701754	35.0877193	22.80701754	22.80701754	42.10526316	29.14979757	30.36437247	21.86234818	31.57894737	21.86234818	31.57894737	NaN	NaN	NaN	NaN	NaN	NaN	17.8057554	9.712230216	8.09352518	21.04316547	21.04316547	25.89928058	28.44500632
1	18.47014925	13.43283582	15.1119403	11.75373134	26.86567164	26.86567164	15.1119403	20.14925373	25.18656716	21.82835821	25.18656716	28.54477612	14.25339367	22.39819005	12.21719457	28.50678733	12.21719457	22.39819005	19.85294118	14.88970588	24.81617647	26.47058824	19.85294118	14.88970588	13.23529412	23.16176471	19.85294118	33.08823529	19.85294118	41.36029412	25.49575071	17.8470255	28.04532578	33.14447592	12.74787535	22.94617564	NaN	NaN	NaN	NaN	NaN	NaN	14.85148515	17.82178218	25.24752475	11.88118812	17.82178218	22.27722772	21.61572052
1	17.27447217	19.00191939	15.54702495	25.91170825	5.182341651	24.18426104	19.00191939	19.00191939	13.81957774	15.54702495	22.45681382	31.0940499	22.62569832	22.62569832	22.62569832	17.59776536	10.05586592	22.62569832	10.48543689	8.737864078	10.48543689	10.48543689	10.48543689	13.98058252	24.46601942	26.21359223	22.7184466	13.98058252	15.72815534	20.97087379	20.40816327	16.32653061	26.53061224	14.28571429	10.20408163	8.163265306	NaN	NaN	NaN	NaN	NaN	NaN	6.260869565	7.826086957	10.95652174	4.695652174	12.52173913	14.08695652	7.950530035
1	18.26568266	21.58671587	24.90774908	13.28413284	16.60516605	19.92619926	14.94464945	18.26568266	16.60516605	19.92619926	23.24723247	33.2103321	30.66439523	26.06473595	18.39863714	22.99829642	18.39863714	27.59795571	20	10	18.33333333	11.66666667	18.33333333	20	20	16.66666667	15	18.33333333	21.66666667	26.66666667	29.90506329	24.20886076	17.08860759	21.36075949	14.24050633	19.93670886	NaN	NaN	NaN	NaN	NaN	NaN	13.41059603	10.43046358	11.9205298	28.31125828	17.8807947	22.35099338	26.01839685
1	7.679180887	18.43003413	15.35836177	16.89419795	23.03754266	13.8225256	23.03754266	16.89419795	24.57337884	26.10921502	24.57337884	32.25255973	25.76687117	34.96932515	23.92638037	22.08588957	18.40490798	23.92638037	19.38958707	25.85278276	27.46858169	19.38958707	21.005386	11.31059246	30.70017953	19.38958707	8.078994614	24.23698384	29.08438061	32.31597846	32.14285714	26.47058824	11.34453782	41.59663866	24.57983193	28.36134454	NaN	NaN	NaN	NaN	NaN	NaN	11.46496815	14.33121019	14.33121019	18.63057325	12.89808917	28.66242038	28.08510638
1	6.728971963	13.45794393	15.14018692	18.5046729	15.14018692	13.45794393	10.09345794	10.09345794	20.18691589	15.14018692	11.77570093	6.728971963	4.295942721	12.88782816	10.7398568	17.18377088	19.33174224	19.33174224	11.29032258	14.51612903	9.677419355	8.064516129	12.90322581	11.29032258	11.29032258	12.90322581	19.35483871	12.90322581	16.12903226	20.96774194	21.01910828	24.84076433	11.46496815	11.46496815	17.19745223	9.554140127	NaN	NaN	NaN	NaN	NaN	NaN	4.812834225	4.812834225	11.22994652	9.625668449	11.22994652	20.85561497	19.73684211
1	23.68421053	32.79352227	16.39676113	20.04048583	36.43724696	16.39676113	20.04048583	27.32793522	18.21862348	25.50607287	18.21862348	20.04048583	22.04081633	33.06122449	12.85714286	23.87755102	14.69387755	25.71428571	32.59557344	14.48692153	18.10865191	18.10865191	23.54124748	25.35211268	16.29778672	16.29778672	21.73038229	30.78470825	28.97384306	30.78470825	29.14979757	21.86234818	16.39676113	27.32793522	10.93117409	25.50607287	NaN	NaN	NaN	NaN	NaN	NaN	17.208413	13.7667304	25.8126195	17.208413	10.3250478	17.208413	18.46785226
1	10.69306931	7.128712871	14.25742574	17.82178218	8.910891089	16.03960396	8.910891089	17.82178218	17.82178218	23.16831683	16.03960396	28.51485149	14.22121896	12.18961625	10.15801354	24.37923251	16.25282167	14.22121896	8.687258687	15.63706564	8.687258687	10.42471042	8.687258687	6.94980695	13.8996139	17.37451737	10.42471042	20.84942085	20.84942085	19.11196911	14.55525606	19.40700809	12.12938005	14.55525606	14.55525606	12.12938005	NaN	NaN	NaN	NaN	NaN	NaN	7.785467128	1.557093426	7.785467128	9.342560554	12.4567474	23.35640138	8.196721311
1	20.97087379	22.7184466	13.98058252	17.47572816	6.990291262	20.97087379	17.47572816	24.46601942	13.98058252	24.46601942	31.45631068	26.21359223	18.9292543	20.6500956	10.3250478	18.9292543	17.208413	18.9292543	20.80924855	24.27745665	12.13872832	15.60693642	19.07514451	22.5433526	17.34104046	24.27745665	20.80924855	24.27745665	29.47976879	45.0867052	26.6798419	17.78656126	17.78656126	26.6798419	17.78656126	21.34387352	NaN	NaN	NaN	NaN	NaN	NaN	9.45709282	14.18563923	11.03327496	17.3380035	26.79509632	31.52364273	31.45896657
[truncated: 13 more columns]
