# Supplementary material for: Cortico-autonomic local arousals and heightened somatosensory arousability during NREMS of mice in neuropathic pain
Source: eLife. 2021 Jul 6;10:e65835. doi: 10.7554/eLife.65835 (PMC8291975; doi:10.7554/eLife.65835)
Supplement: Figure 4—source data 1. — There is one .csv file for each panel. Additionally, a commented .pdf file with normality test, test statistics, and p values is provided. [file elife-65835-fig4-data1.zip › Figure_4/4J.csv]

ani	per	treat	val
1	1	0	24.2100124267708
2	1	0	21.3694367244686
3	1	1	22.7030576226355
4	1	1	21.8149520061261
5	1	0	16.015616480185
6	1	0	20.3702867464439
7	1	1	17.8300553258755
8	1	1	27.3954116059379
9	1	0	21.3408644400786
10	1	1	19.4496268656716
11	1	1	20.8702457931908
12	1	0	18.0128770279227
13	1	0	10.8057745800599
14	1	1	16.9136941369414
15	1	0	14.5418625963373
16	1	1	20.4456467791251
17	1	1	13.9870364787459
18	1	0	13.1166725245231
19	1	0	14.6681816176146
20	1	1	19.9855000448032
21	1	1	14.3755495240644
22	1	1	19.7250126269712
23	1	0	22.2474810939249
24	1	0	20.1747785340493
1	2	0	10.2739726027397
2	2	0	9.96503496503497
3	2	1	15.0300601202405
4	2	1	8.28729281767956
5	2	0	13.6363636363636
6	2	0	4.00667779632721
7	2	1	9.375
8	2	1	11.8705035971223
9	2	0	13.9805825242718
10	2	1	19.3069306930693
11	2	1	8.34782608695652
12	2	0	14.9700598802395
13	2	0	7.34094616639478
14	2	1	11.9205298013245
15	2	0	14.1304347826087
16	2	1	13.3757961783439
17	2	1	6.95187165775401
18	2	0	8.24742268041237
19	2	0	9.55056179775281
20	2	1	18.9292543021032
21	2	1	5.70934256055363
22	2	1	11.5586690017513
23	2	0	10
24	2	0	14.4385026737968
