# Supplementary material for: Cortico-autonomic local arousals and heightened somatosensory arousability during NREMS of mice in neuropathic pain
Source: eLife. 2021 Jul 6;10:e65835. doi: 10.7554/eLife.65835 (PMC8291975; doi:10.7554/eLife.65835)
Supplement: Figure 4—source data 1. — There is one .csv file for each panel. Additionally, a commented .pdf file with normality test, test statistics, and p values is provided. [file elife-65835-fig4-data1.zip › Figure_4/4K.csv]

sni v TimePoint >	0.5	1.5	2.5	3.5	4.5	5.5	6.5	7.5	8.5	9.5	10.5	11.5	13	15	17	19	21	23	24.5	25.5	26.5	27.5	28.5	29.5	30.5	31.5	32.5	33.5	34.5	35.5	37	39	41	43	45	47	48.5	49.5	50.5	51.5	52.5	53.5	54.5	55.5	56.5	57.5	58.5	59.5	61
false	172.1102136	142.6883733	171.0549154	165.3067065	162.8372205	155.896739	161.9105953	166.3046856	155.8006422	146.0203078	138.6458178	127.0618579	158.3698863	177.0674576	150.7718961	137.8526931	160.1995795	116.6901694	175.3484696	162.6788955	148.5749225	144.2841539	124.7506497	148.5439588	140.4828578	154.6512942	128.2434517	134.4124073	171.3783902	149.9267865	144.9165573	139.0497348	145.1463112	147.0550422	132.5351984	148.2615266	NaN	NaN	NaN	NaN	NaN	NaN	178.8452364	177.7851067	134.2248168	149.842585	139.37023	138.8549408	148.0037544
false	139.9782656	149.2276546	161.805626	156.6990504	131.2175867	153.8195514	176.1291674	152.7291822	136.3087599	146.7017335	152.9871376	107.6462939	143.3542096	154.8952293	173.6327574	171.2528419	156.7579128	132.2348199	141.2569546	164.2566052	155.9915685	111.6317761	165.7252427	174.8165727	138.7519003	145.6615761	162.919158	142.8789661	134.9055611	166.1426387	NaN	159.2829322	178.311423	146.0238027	179.4708498	123.0161592	NaN	NaN	NaN	NaN	NaN	NaN	88.87324037	147.6824173	148.2010975	156.1421519	159.5185286	168.6971099	143.1706489
true	146.5886556	156.400093	148.6035455	131.9068723	164.5055459	133.794836	155.8554584	128.5166088	119.9331182	122.3773303	128.2952605	166.1607402	133.5617012	127.885754	115.7875417	178.1895927	119.8102709	123.6016572	143.587421	160.6617343	171.1088844	154.6289169	160.8531301	163.4390008	126.4148943	170.5504499	124.9573337	111.3556146	145.9463728	128.1989065	107.9443632	172.7368779	96.59155091	107.4710609	137.9165544	161.6922248	NaN	NaN	NaN	NaN	NaN	NaN	131.8305366	145.3456443	132.4682787	127.3930654	121.2581479	152.7088156	178.4709023
true	127.7887387	127.2001702	152.7392939	139.5021918	159.4430242	178.301029	169.9785324	168.2008462	156.5294155	172.9716873	154.1133192	159.417753	120.5813785	167.4823484	151.8730825	173.0347413	178.2560525	145.1172221	166.841865	128.2386234	142.141684	174.1049542	166.7549919	178.9039556	176.0366067	178.7785055	162.6608804	128.7096075	140.0070746	142.5185455	169.3005456	144.1362756	150.3645165	170.4299812	141.0910681	178.7633322	NaN	NaN	NaN	NaN	NaN	NaN	150.0514586	152.737096	165.991811	167.2052485	134.5818772	132.8395288	169.3372
false	146.7510687	137.6004403	158.7188134	162.0493018	173.658813	156.2215607	129.9883703	141.5093352	154.4417333	159.1626784	140.0128291	179.9145598	153.9864467	NaN	139.5835255	152.5751145	152.6614612	147.4535994	115.4247785	151.7188139	133.0183542	156.1165724	142.970328	173.4446222	136.6304475	158.6103773	155.2621429	151.2646492	106.0758056	145.8060423	75.19491309	136.8394126	156.0496277	134.250682	153.8253967	156.1939748	NaN	NaN	NaN	NaN	NaN	NaN	163.9383822	141.1329441	168.8114274	173.3561572	156.7675597	157.5940526	177.4082846
false	126.1112631	155.7497081	142.0156919	125.4479107	151.6346087	141.2215073	142.3579967	176.0026929	167.5847925	144.5573134	135.1626734	136.6567072	125.4023857	141.9567106	145.7748278	128.3587566	147.5401779	147.0261125	148.3406979	115.4940563	138.8435621	137.187748	170.0971826	147.8017656	148.6271485	150.7470614	146.7806188	151.2196102	155.1880659	120.5487854	165.3272395	147.3414344	178.4501875	136.6893563	127.0258309	138.4462946	NaN	NaN	NaN	NaN	NaN	NaN	165.6328313	109.5998412	118.8062609	137.1500563	138.4282309	152.3013939	137.5340359
true	137.9361851	145.0557583	163.3774444	152.7497134	164.9683568	150.9185739	159.9249075	125.486828	142.4629566	171.5694826	156.8137902	141.5266647	150.3360412	139.8079622	127.6918225	165.6206611	155.4377141	131.0936453	136.784672	129.8141732	169.8883935	120.6465667	112.3244254	124.0043354	129.3692506	102.4617702	159.6888739	131.8298307	162.0240678	127.8341273	149.8186276	128.2353814	145.0920537	134.90418	143.2800452	139.3357522	NaN	NaN	NaN	NaN	NaN	NaN	155.1132067	159.9800544	125.0359621	152.8835612	153.2394356	136.8259212	153.2660998
true	159.3122017	144.9661842	159.6459255	157.7698119	164.712132	134.9478539	153.0881057	167.5250026	140.9264613	164.6305409	133.3818683	151.6731193	131.5770745	149.911755	136.233319	133.5173033	146.5714756	144.280819	146.4880044	162.3831565	151.0480496	154.9867084	154.2893983	144.3385256	163.8587044	127.6987552	127.0183064	156.1154905	153.4280925	138.3174336	143.3808626	139.7804997	154.6515419	162.7360348	148.4392913	131.6190909	NaN	NaN	NaN	NaN	NaN	NaN	147.9965319	149.3172201	132.7825831	152.7535613	128.8947054	113.9599697	161.0560624
false	153.701313	128.0597793	166.2209299	134.1252898	143.8132971	176.2082209	171.3672939	125.2102756	111.0465807	137.9595651	151.9715848	151.1729768	116.8063811	139.3394116	173.217631	168.3039676	155.2787437	143.9714616	146.1145878	149.2979301	165.6241939	172.7152191	158.0949461	158.8036138	140.5063432	154.6507147	172.5081002	135.4163806	138.4365458	162.5232679	146.4703513	130.0821442	179.8224027	169.4121828	149.4016555	160.1851519	NaN	NaN	NaN	NaN	NaN	NaN	160.9548282	178.8604524	111.4655005	143.9966083	144.1877488	144.54292	135.6693915
true	161.3493691	137.3375433	144.362319	150.9896857	138.6318695	134.2768764	174.6388672	134.3941315	158.0027489	130.3584669	120.8072029	118.994835	123.4122941	NaN	NaN	166.3912506	160.7283143	133.6145875	155.5080194	148.8380998	157.7431673	143.2623692	163.8274614	164.5088292	144.0231579	166.2217662	146.2990535	150.3588652	129.3525565	116.9433397	NaN	NaN	NaN	146.0582123	146.3778457	124.2528533	NaN	NaN	NaN	NaN	NaN	NaN	178.5600767	148.5097689	140.2066066	157.2502833	130.956594	131.24737	179.3354448
true	141.7221659	146.0440096	132.6449042	164.9081343	158.858173	165.8960029	142.5178452	135.5120828	154.6260386	152.7069346	121.317188	141.2384294	118.6944108	132.5012301	NaN	160.6071763	166.091933	135.7115977	140.3528328	140.431954	167.1197911	155.3193744	172.7616319	148.4251544	144.6485783	166.5466738	154.0269907	135.7404761	133.0474925	130.9610502	154.8390557	140.3785543	150.8168879	94.06538789	176.2909174	123.468827	NaN	NaN	NaN	NaN	NaN	NaN	170.8018411	135.7793451	144.2149315	153.4309863	152.6487012	166.4656186	139.0934759
false	153.0058557	141.5058732	140.8516723	151.3708116	176.0656419	167.3568596	155.6750376	143.7250566	155.6053792	139.5536168	149.5323436	143.1575008	118.6860059	120.9988319	NaN	143.682642	151.1158421	162.5231962	148.7437028	121.7397595	147.2844553	156.3055619	140.875815	150.644394	159.7751298	134.7577341	140.5645146	155.7423822	122.5699827	140.6703583	150.1142257	139.0999271	NaN	170.0697587	171.9228362	138.0561131	NaN	NaN	NaN	NaN	NaN	NaN	138.4402458	150.9380413	127.8405969	147.1242108	160.0675994	122.7120761	178.8654193
false	149.3739816	136.7385489	165.4227514	136.6282978	164.8673715	146.8223475	130.4922537	144.7651325	137.1525714	125.5430732	150.2650008	116.8806863	138.6913186	155.2584564	145.7150552	149.8041002	137.6979779	138.1207379	155.4073004	141.9319774	143.072783	174.1645138	145.0910496	155.1467612	134.7557426	161.185232	174.857287	147.5098641	168.0178297	140.1788104	169.9264682	123.3556668	165.5292127	135.3535386	132.7074524	157.3508269	NaN	NaN	NaN	NaN	NaN	NaN	144.0534791	155.602749	116.3491941	127.7666003	166.9675608	137.3451358	143.1018238
true	133.8435288	148.2643594	133.1804317	170.7116274	163.9672386	167.0359742	153.7939528	167.1199499	123.0699331	139.2022107	156.1892973	154.7699783	174.9878967	149.7754331	170.9417449	151.68959	153.4441871	148.025431	169.1877556	142.9264758	147.1958759	153.7399213	124.6184149	179.0663876	143.7779921	157.6711049	162.0173077	139.6180039	155.5907934	150.5762967	167.8354559	177.5511526	156.9555659	161.7547801	156.4146365	139.1688447	NaN	NaN	NaN	NaN	NaN	NaN	177.9853597	175.472101	157.0506163	155.7431388	127.1384463	120.2292581	152.4912412
false	150.3668831	151.2713447	154.6869261	160.0544827	152.5499345	177.9569007	153.2892038	146.2505126	169.5184442	144.3841608	149.9872423	127.7265327	154.0998498	139.4837446	87.86835853	167.0148865	144.8634726	146.8759998	138.0569055	173.2584974	167.5675818	151.6330697	154.997894	176.7903109	135.5122523	134.1764567	158.0771076	152.6871754	153.2069225	140.9047313	166.7613721	135.1839242	147.3334213	144.3609645	142.2348823	143.011984	NaN	NaN	NaN	NaN	NaN	NaN	92.91903334	155.378794	172.836821	178.9668315	128.0089236	124.5440101	146.7887996
true	154.1047242	164.0326782	148.1696429	145.7383969	142.8696985	152.6442354	154.4583252	152.3279386	145.2686713	159.399433	140.5929098	167.4196244	143.8829879	125.5873749	133.6190108	145.6310858	137.5073534	145.7747443	152.5920318	178.8268294	153.8107996	154.5463317	135.8877677	164.2192519	150.2370954	114.7006875	130.2713921	137.476064	141.2302017	133.2168212	150.7442794	133.1074706	120.1712946	146.1782294	152.2587049	154.1102233	NaN	NaN	NaN	NaN	NaN	NaN	159.4407586	136.0517491	142.107534	134.6775008	137.8861662	128.4376146	139.6924409
true	165.7122052	154.0994524	NaN	165.7469799	162.4432667	175.2336138	146.0389924	151.4850508	160.9158565	137.56858	NaN	163.9287893	116.0901596	NaN	131.1660706	138.3383178	162.7480446	163.2335111	149.6451246	174.6215291	175.2281163	141.8464944	171.7611221	150.9869629	143.2626502	165.7493953	151.6318521	159.6965367	159.1762281	148.2331118	143.7034114	NaN	152.7780951	147.4230942	142.1103019	132.8867209	NaN	NaN	NaN	NaN	NaN	NaN	168.8303533	173.365463	168.1133431	146.1737585	121.2793488	143.4762065	159.8469175
false	142.9576371	168.4500064	164.5471234	144.0049818	153.8604655	149.1845042	150.6731875	148.641181	177.4234698	120.7020186	150.5086542	131.5663461	138.4714513	136.6652518	164.0874992	167.6430421	147.0484757	162.155199	166.2714839	129.1951487	166.147677	167.2909107	159.5291141	150.3820947	164.5722257	145.7393357	132.3082436	155.0718391	161.5016695	134.6611799	161.2563956	147.6811584	NaN	172.1389878	161.6413015	135.6550475	NaN	NaN	NaN	NaN	NaN	NaN	173.11619	104.2809674	149.7364301	125.2580982	174.5110472	134.6613614	175.0720213
false	155.7599376	137.5067449	155.8343813	154.5763056	163.111944	157.7720582	164.4927383	178.9181385	147.0081356	166.8693273	158.3055381	175.28317	142.8959122	139.9865534	148.0258908	148.0366726	160.498555	159.5543873	169.2253815	157.0839814	138.0567967	119.0839813	148.908369	133.070335	141.0001568	154.5108439	166.756087	161.55902	162.8722269	151.2498523	124.4004859	113.6749386	152.7780308	159.221806	158.2491195	161.5353553	NaN	NaN	NaN	NaN	NaN	NaN	158.5406591	128.958022	178.1794299	144.5308209	160.5893153	140.326549	159.066995
true	150.2905143	138.2082935	171.8106434	141.9429775	150.7242834	159.7911217	153.6403169	166.4014413	140.2701524	123.5214118	127.3361342	170.1085529	164.7817883	140.8014585	NaN	125.6881165	150.3454613	130.426217	150.7669657	157.7742332	172.2536368	158.7707397	141.2196818	133.429172	170.42509	172.0045795	163.5766381	149.7518323	132.5567431	152.4262074	140.856946	156.9487144	NaN	159.2496996	144.9530796	137.1111852	NaN	NaN	NaN	NaN	NaN	NaN	161.5229371	149.4902484	148.2799653	173.266197	152.6639688	133.5737421	179.9871529
true	154.0378911	152.3924935	174.1367413	140.3954612	154.9029446	148.5198955	140.5114146	140.8960659	144.2628459	164.9549475	141.9619906	127.5270852	NaN	NaN	162.5259769	176.8128732	167.5106843	165.0921802	170.3712536	154.8876044	156.0945942	146.7450422	159.4638336	150.9197491	136.0498995	174.2534233	170.8056935	178.9634056	160.7426542	122.3588737	NaN	NaN	139.1673706	152.1188609	166.8237579	135.104723	NaN	NaN	NaN	NaN	NaN	NaN	171.3634988	153.095675	170.0516006	164.0570305	127.7778103	179.799031	NaN
true	166.3222471	174.5974541	159.0999079	176.6964392	166.2608555	122.5228262	143.9182217	144.8368671	164.6358507	144.2213159	173.1946245	156.8923421	NaN	NaN	136.3470982	172.7031432	157.3624831	142.9599542	147.3023911	150.366	137.0380208	149.1440933	138.4882882	146.6306563	146.734398	171.6483558	144.1662056	154.2303809	138.8767317	155.5826538	163.9302954	137.9803562	160.6149435	159.2393563	152.7403805	135.1299793	NaN	NaN	NaN	NaN	NaN	NaN	139.5211979	130.3486086	168.6058669	136.4158945	137.3410011	143.3666156	179.6456406
false	157.3805307	137.9478288	145.7330651	149.5066804	170.9084356	139.5634056	177.2760042	140.6623365	162.6767266	179.1857382	143.2374485	149.5336289	141.1636099	124.0579815	NaN	170.1695027	162.082024	160.7774386	125.8605856	147.8670875	137.609787	172.0563407	153.1246407	161.9522629	150.8021288	135.725153	141.3561105	172.7931873	141.8891255	144.6008864	136.3456924	127.4891563	157.9058275	167.7116456	162.7051141	178.2092375	NaN	NaN	NaN	NaN	NaN	NaN	140.8038846	145.1727182	98.92728324	159.7072306	172.4240482	150.5908737	152.341852
false	167.5916388	110.7868477	167.0400191	128.1320377	147.271684	146.0576991	165.0137369	141.8534293	128.6383396	129.6983469	144.2315299	111.2087751	116.4687409	NaN	152.618153	132.0857868	145.5903123	111.9157893	154.5423609	122.7147702	168.7903222	146.9600119	178.2431184	166.3776095	142.551258	175.0919126	146.6389018	168.8722917	140.3735839	152.3238486	132.7674342	NaN	174.3722583	153.5942869	164.8098563	143.945172	NaN	NaN	NaN	NaN	NaN	NaN	107.0560242	128.2077896	130.2774576	152.7651691	163.6959026	163.5050042	163.4425647
[truncated: 5 more columns]
