# Supplementary material for: Cortico-autonomic local arousals and heightened somatosensory arousability during NREMS of mice in neuropathic pain
Source: eLife. 2021 Jul 6;10:e65835. doi: 10.7554/eLife.65835 (PMC8291975; doi:10.7554/eLife.65835)
Supplement: Figure 4—source data 1. — There is one .csv file for each panel. Additionally, a commented .pdf file with normality test, test statistics, and p values is provided. [file elife-65835-fig4-data1.zip › Figure_4/4L.csv]

ani	per	treat	val
1	1	0	151.229772236568
2	1	0	152.046552576718
3	1	1	137.475139673582
4	1	1	168.70662965689
5	1	0	146.086868942869
6	1	0	155.390110189883
7	1	1	136.539322013031
8	1	1	146.58788315553
9	1	0	145.615358637356
10	1	1	153.937227164016
11	1	1	149.639219337385
12	1	0	148.336260138931
13	1	0	147.245268272178
14	1	1	151.321272177427
15	1	0	149.436476224979
16	1	1	141.199528290092
17	1	1	153.172609434411
18	1	0	153.173610711935
19	1	0	158.789527857758
20	1	1	161.05468611517
21	1	1	151.222398061903
22	1	1	152.607255725995
23	1	0	151.436067407321
24	1	0	149.883829676127
1	2	0	163.956953004545
2	2	0	129.101943489222
3	2	1	136.539518247924
4	2	1	156.249254606726
5	2	0	158.017265497661
6	2	0	130.836753268035
7	2	1	146.835885358319
8	2	1	143.380350210687
9	2	0	151.07917879279
10	2	1	155.62414296038
11	2	1	150.171608008729
12	2	0	139.068636236158
13	2	0	138.775104122056
14	2	1	170.197240785375
15	2	0	141.731476056926
16	2	1	145.840965472432
17	2	1	170.102633455347
18	2	0	142.860047281273
19	2	0	155.332460855681
20	2	1	153.09025228341
21	2	1	164.857373983099
22	2	1	146.035229023087
23	2	0	128.632237905889
24	2	0	121.88787039407
