# Supplementary material for: Cortico-autonomic local arousals and heightened somatosensory arousability during NREMS of mice in neuropathic pain
Source: eLife. 2021 Jul 6;10:e65835. doi: 10.7554/eLife.65835 (PMC8291975; doi:10.7554/eLife.65835)
Supplement: Figure 5—source data 1. — There is one .csv file for each panel. Additionally, a commented .pdf file with normality test, test statistics, and p values is provided. [file elife-65835-fig5-data1.zip]

Archive with 13 entries (12 files):
- Figure_5/
- Figure_5/5A.csv
- Figure_5/5B.csv
- Figure_5/5C.csv
- Figure_5/5D.csv
- Figure_5/5E.csv
- Figure_5/5F.csv
- Figure_5/5G.csv
- Figure_5/5H.csv
- Figure_5/5I.csv
- Figure_5/5J.csv
- Figure_5/Figure_5.pdf
- Figure_5/README.txt
