# Supplementary material for: Cortico-autonomic local arousals and heightened somatosensory arousability during NREMS of mice in neuropathic pain
Source: eLife. 2021 Jul 6;10:e65835. doi: 10.7554/eLife.65835 (PMC8291975; doi:10.7554/eLife.65835)
Supplement: Figure 5—source data 1. — There is one .csv file for each panel. Additionally, a commented .pdf file with normality test, test statistics, and p values is provided. [file elife-65835-fig5-data1.zip › Figure_5/5A.csv]

sni v | Hz >	0	0.002501251	0.005002501	0.007503752	0.010005003	0.012506253	0.015007504	0.017508754	0.020010005	0.022511256	0.025012506	0.027513757	0.030015008	0.032516258	0.035017509	0.037518759	0.04002001	0.042521261	0.045022511	0.047523762	0.050025013	0.052526263	0.055027514	0.057528764	0.060030015	0.062531266	0.065032516	0.067533767	0.070035018	0.072536268	0.075037519	0.077538769	0.08004002	0.082541271	0.085042521	0.087543772	0.090045023	0.092546273	0.095047524	0.097548774	0.100050025	0.102551276	0.105052526	0.107553777	0.110055028	0.112556278	0.115057529	0.117558779	0.12006003
true	2.82E-14	0.970153548	1.921963578	2.736501044	3.289880664	3.542104053	3.653654672	3.688417709	3.529237542	3.332954225	3.076364628	2.844236892	2.599787315	2.28926388	2.056363311	1.934235431	1.792843037	1.668325946	1.572020888	1.488380219	1.424470104	1.359617637	1.330028637	1.351369081	1.317173356	1.229127906	1.174374157	1.155188016	1.141948363	1.117710766	1.106097263	1.094987947	1.078128029	1.081562205	1.103239447	1.131201783	1.156664731	1.154386601	1.113547152	1.068228098	1.066254312	1.021414145	0.968843645	0.960408299	0.950857781	0.947801098	0.935879496	0.928196412	0.940928417
false	3.34E-14	0.874084911	1.64521917	2.188282269	2.70647204	2.996502505	3.238692541	3.360277277	3.272825553	3.011709886	2.782272474	2.486330348	2.179639895	1.972143179	1.887301713	1.783666879	1.737345364	1.657416881	1.574088946	1.475947539	1.39896454	1.350267843	1.316765861	1.25656696	1.198436817	1.157909975	1.107682281	1.126557217	1.135105758	1.156014279	1.139624254	1.132684658	1.107396506	1.05444465	1.026802419	1.044667975	1.025954214	1.008694763	0.995401806	1.010207774	1.024902516	1.018791148	1.006910263	0.975950625	0.96073465	0.951098947	0.96014131	0.972798174	0.948415837
true	3.40E-14	0.893800359	1.65801001	2.294170736	2.65996288	2.796430341	2.904370386	2.914986869	2.803784098	2.682143017	2.577042412	2.378933264	2.188334346	2.04397451	1.944177468	1.82681603	1.666273152	1.536679222	1.497862681	1.491221649	1.451989814	1.384914272	1.372301124	1.371833484	1.295693469	1.203037179	1.193791105	1.188728166	1.194381105	1.201721505	1.179448516	1.167634766	1.152305925	1.14667737	1.112779434	1.073729318	1.05518922	1.05338853	1.076206084	1.107493733	1.097745789	1.077537768	1.042995671	1.020011229	0.982822675	0.972697718	0.974726319	0.957719143	0.948028457
false	3.16E-14	0.760747337	1.505001245	2.106408145	2.467437227	2.765401007	3.115367965	3.365134462	3.222718846	2.823612238	2.532227643	2.315329248	2.16649334	2.059237657	1.941726847	1.838321254	1.730282843	1.613890649	1.511982384	1.419614147	1.36314447	1.334025095	1.306533857	1.278588851	1.241124486	1.18065951	1.148481878	1.152927217	1.156749387	1.159322309	1.138152631	1.120505831	1.108829078	1.097505088	1.111061092	1.087587001	1.061820846	1.057676406	1.068669705	1.076609643	1.074350807	1.043326497	1.034415817	1.022760892	1.025605768	1.009414304	0.975476784	0.982649346	1.033828904
true	3.58E-14	0.726461035	1.432495377	2.053933224	2.520518859	2.809699997	3.023487113	3.061413172	2.893068415	2.663512176	2.535335994	2.406863492	2.252478211	2.111699791	1.961983051	1.807955888	1.667004499	1.600027533	1.584393377	1.494275769	1.385850444	1.298143388	1.243985275	1.222069453	1.20017963	1.195519107	1.224013174	1.219403969	1.152226512	1.130521085	1.116001641	1.084502652	1.093725327	1.094709503	1.068667689	1.046627817	1.02831065	1.0446818	1.061442647	1.085347278	1.130985756	1.124323445	1.088157463	1.05785311	1.071547657	1.075156777	1.049961144	1.009277797	0.972802308
true	3.25E-14	0.904231367	1.739860284	2.429046186	2.886247344	3.158780824	3.325741097	3.430207469	3.290340243	3.039819325	2.824384049	2.529666651	2.26449565	2.070153829	1.904919351	1.759090839	1.664917331	1.601560917	1.514721523	1.414487638	1.33386238	1.287283156	1.237445668	1.231253977	1.189416595	1.154564088	1.167804936	1.152174024	1.14007426	1.124191063	1.119364566	1.120773794	1.109357339	1.111156929	1.098603597	1.068209014	1.058037115	1.035374202	0.995973166	0.956757013	0.944793432	0.936162309	0.951401756	0.970552108	0.986148448	0.999380884	0.986155239	0.952347814	0.928577064
false	3.34E-14	0.815826237	1.552406354	2.172958683	2.813569857	3.337793147	3.7527458	3.732171222	3.427948771	3.10846868	2.804915613	2.584034453	2.417176015	2.129234522	1.907065222	1.760901317	1.721242896	1.640676851	1.545441253	1.396396643	1.295240775	1.306620412	1.29219716	1.261212806	1.239543402	1.263419299	1.234499501	1.198713578	1.209576998	1.159716157	1.126868781	1.09117927	1.047722799	0.990815909	0.954499361	0.963778617	0.975959922	0.95864938	0.981961792	0.996086453	1.020101718	1.01288348	0.99445067	0.982061248	0.965238354	0.925244787	0.913855091	0.907156198	0.929316041
true	3.20E-14	1.050338152	2.041811057	2.710393797	3.148415584	3.559909939	3.90174047	3.990479412	3.78636583	3.382177968	3.013432613	2.714702952	2.363439584	2.103443556	1.924190408	1.746042357	1.593232292	1.500826702	1.428383462	1.403949304	1.42083756	1.383497087	1.309557275	1.272802521	1.239237249	1.164423668	1.114323422	1.084585887	1.094559839	1.092882672	1.081983578	1.071912256	1.054894967	1.055882932	1.075943338	1.058026991	1.021974635	0.986948252	0.968155109	0.963744668	0.958172775	0.949422502	0.947105343	0.96212444	0.97155363	0.975448112	0.986862751	0.987447669	0.963905199
false	2.54E-14	0.912721803	1.795369975	2.563059295	3.162072888	3.489849806	3.672742514	3.643082866	3.315775594	3.026027289	2.768897801	2.556714278	2.278042172	2.003307054	1.831107629	1.723566493	1.682921557	1.635022452	1.584327385	1.53133224	1.453455338	1.39585327	1.343038931	1.290272913	1.234824052	1.187018408	1.143305807	1.110669534	1.129560841	1.126661604	1.112530091	1.102269459	1.105718941	1.096888604	1.075310315	1.052545713	1.025001887	1.006290513	1.001834924	1.011527897	1.003205369	0.97483501	0.947927943	0.967850045	0.99482228	1.009700939	1.018302343	0.99134082	0.966322527
true	3.50E-14	0.911563273	1.698717223	2.288379641	2.792266557	3.07901225	3.244252987	3.296422951	3.166324399	2.927649084	2.655184222	2.38458876	2.186556992	2.05498013	1.952577138	1.828043159	1.759604312	1.690879578	1.576325824	1.446740105	1.377770402	1.340094687	1.331942538	1.310776621	1.274256747	1.21023087	1.136153502	1.115249727	1.127178986	1.101090126	1.054852427	1.048201089	1.067560816	1.086639196	1.094727233	1.078025433	1.054694043	1.026368001	0.981876844	0.952262734	0.985397625	1.003626596	1.020201284	1.035668776	1.029553146	1.050256537	1.037854687	1.004400822	0.993275023
true	3.74E-14	1.020109867	1.892843502	2.517636892	2.99736401	3.268047794	3.214097813	3.255612086	3.257470015	3.039565368	2.850312524	2.629169589	2.493695491	2.413016048	2.24556111	2.000097172	1.832559111	1.771877231	1.748094277	1.648520206	1.505487912	1.446630705	1.328580245	1.180404686	1.138233413	1.171997059	1.212494917	1.194637358	1.115946556	1.094929419	1.065948631	1.082078781	1.136791456	1.151744635	1.129284177	1.093267815	1.049455469	0.982023429	0.97969522	0.992560204	0.961358323	0.984140178	1.008437404	1.023985489	1.044251472	1.03885501	0.98468154	0.953735422	0.936874787
false	3.62E-14	0.638536225	1.234379278	1.725661981	2.136557084	2.417710537	2.646338801	2.711712296	2.702417188	2.720394898	2.59984156	2.444134318	2.307527175	2.159387279	2.001148259	1.849626618	1.702846836	1.579310898	1.463057147	1.370140255	1.357552343	1.367268689	1.333373666	1.273046808	1.23254836	1.224962145	1.207223217	1.177660647	1.146012018	1.109080812	1.146613329	1.112032419	1.066917086	1.060770099	1.067914557	1.101923085	1.121425831	1.058342336	0.993585462	0.960578762	0.973399451	1.007548804	1.019924842	0.990690324	0.980462332	0.980066732	1.001590697	0.980725796	0.93341692
true	4.14E-14	0.683030112	1.313154731	1.803736542	2.167007224	2.321580995	2.42262539	2.512549225	2.45738041	2.338548012	2.16463566	2.004347192	1.854997492	1.723221534	1.615715923	1.547970253	1.473121477	1.371005974	1.279328316	1.237006863	1.231878083	1.215420138	1.198432258	1.210165859	1.198521453	1.197149098	1.216763332	1.192352227	1.143797021	1.095331868	1.056390026	1.067704426	1.092871322	1.128590337	1.172864211	1.157921168	1.099463043	1.031447822	0.976522906	0.975144348	1.007672944	1.046148134	1.054580341	1.048323789	1.061106029	1.032137722	0.998305879	0.985289552	0.979404442
true	4.04E-14	0.914225303	1.607625439	2.092341513	2.587501504	2.879627578	3.072198075	3.255770522	3.241036031	2.949698107	2.660946989	2.307806881	1.994328257	1.788633213	1.643181039	1.599160915	1.53253354	1.445112152	1.299127353	1.248239859	1.228279539	1.229225599	1.267707112	1.248535813	1.146195066	1.090782941	1.097773659	1.151610204	1.129240191	1.104875608	1.065226314	1.040325828	1.02416835	1.025205045	1.065700335	1.080477927	1.051241908	1.040541564	1.085972843	1.086629624	1.074074869	1.049121717	1.014888005	1.068042258	1.100487143	1.096828535	1.039922663	1.025219786	1.021342086
[truncated: 152 more columns]
