# Supplementary material for: Cortico-autonomic local arousals and heightened somatosensory arousability during NREMS of mice in neuropathic pain
Source: eLife. 2021 Jul 6;10:e65835. doi: 10.7554/eLife.65835 (PMC8291975; doi:10.7554/eLife.65835)
Supplement: Figure 5—source data 1. — There is one .csv file for each panel. Additionally, a commented .pdf file with normality test, test statistics, and p values is provided. [file elife-65835-fig5-data1.zip › Figure_5/5B.csv]

sni v | Hz >	0	0.002501251	0.005002501	0.007503752	0.010005003	0.012506253	0.015007504	0.017508754	0.020010005	0.022511256	0.025012506	0.027513757	0.030015008	0.032516258	0.035017509	0.037518759	0.04002001	0.042521261	0.045022511	0.047523762	0.050025013	0.052526263	0.055027514	0.057528764	0.060030015	0.062531266	0.065032516	0.067533767	0.070035018	0.072536268	0.075037519	0.077538769	0.08004002	0.082541271	0.085042521	0.087543772	0.090045023	0.092546273	0.095047524	0.097548774	0.100050025	0.102551276	0.105052526	0.107553777	0.110055028	0.112556278	0.115057529	0.117558779	0.12006003
false	3.04E-14	0.513054568	0.986552271	1.371216679	1.600571583	1.752313844	1.918863783	2.04821714	2.002219863	1.792416732	1.629903354	1.514275609	1.393595808	1.298920643	1.238370923	1.19653723	1.153742232	1.140146608	1.130898999	1.099348464	1.115653465	1.15263229	1.196814753	1.193925277	1.178140232	1.190315443	1.18212255	1.186858029	1.20571706	1.204391663	1.190447073	1.185639304	1.193874385	1.220888061	1.229630439	1.220579419	1.23196988	1.220061087	1.219050724	1.209773539	1.200389963	1.175740772	1.177463124	1.193168561	1.189553547	1.184197951	1.1726376	1.159815068	1.206626975
true	2.09E-14	0.720105085	1.407430283	1.948615823	2.330045365	2.522810457	2.624654258	2.652821193	2.57079304	2.364953696	2.179852103	1.938748462	1.753963146	1.68959677	1.640031859	1.55081716	1.443612798	1.370103924	1.342100769	1.326273199	1.292118872	1.273373574	1.238589358	1.195363944	1.152935209	1.148500441	1.142789682	1.14112699	1.160914123	1.166673946	1.175683586	1.165174791	1.185800225	1.201152385	1.189890232	1.175573047	1.160978466	1.119460969	1.103965916	1.082280944	1.08765358	1.134068347	1.119361057	1.095685265	1.050880628	1.024457852	1.002461116	1.046611355	1.075373753
true	2.56E-14	0.474087015	0.943165453	1.366157021	1.639942257	1.795630918	1.9074288	1.968268369	1.951312511	1.840989723	1.775302851	1.662322166	1.551714622	1.480236108	1.409456498	1.3324688	1.300574929	1.262233241	1.229513952	1.178442233	1.156273437	1.150125006	1.146090232	1.153125937	1.166981308	1.174801203	1.203314483	1.186829801	1.178884081	1.193999072	1.207661245	1.202931887	1.178028845	1.171067311	1.15393868	1.164551376	1.206618434	1.240841546	1.25012744	1.277845083	1.25460449	1.21576831	1.187199233	1.164574901	1.160172589	1.159524373	1.183541362	1.171657963	1.159352458
false	3.28E-14	0.54540096	1.032079722	1.425807162	1.750366107	1.985021292	2.139613033	2.146636276	2.043119815	1.852583422	1.688865106	1.571914702	1.483859707	1.429830611	1.392351685	1.389140688	1.340863901	1.290497851	1.221811029	1.182860824	1.155555652	1.117355084	1.109752182	1.139941499	1.179311493	1.196571212	1.180669738	1.18219713	1.184059406	1.159006909	1.137132364	1.10732275	1.122317392	1.17709276	1.221682266	1.210920876	1.203299118	1.228603578	1.249013116	1.219582227	1.178404999	1.160725989	1.203354114	1.205240673	1.178839818	1.19553615	1.167644429	1.173145831	1.215007693
true	3.52E-14	0.629265004	1.162234445	1.453568061	1.636982446	1.788339635	1.912565938	2.038742283	2.023706091	1.839779732	1.694634852	1.569612954	1.42139258	1.370881837	1.356448267	1.332356525	1.283806699	1.239612929	1.182763952	1.117913784	1.10949529	1.095089454	1.126011745	1.150188317	1.122782009	1.083885953	1.0514277	1.072910361	1.085757807	1.104319079	1.157716772	1.244143104	1.280350493	1.274110308	1.232387939	1.206436927	1.179048771	1.186162667	1.2426026	1.265775787	1.2631882	1.216763755	1.161180799	1.114161874	1.159852455	1.195429912	1.217177753	1.204572129	1.151675403
true	3.56E-14	0.613737482	1.126675485	1.504924607	1.817480411	1.988642485	2.075748861	2.154942249	2.049758353	1.870934373	1.71237918	1.544763918	1.409622563	1.35821459	1.30240923	1.289942321	1.250579375	1.20910172	1.148549735	1.115333313	1.095398563	1.100242353	1.067206088	1.057125445	1.109560412	1.114180734	1.121251298	1.107293748	1.07181144	1.052461046	1.070300602	1.108801225	1.158130717	1.198111374	1.210859242	1.196225827	1.200741318	1.183908009	1.169969866	1.197618223	1.184223276	1.130135369	1.099503137	1.145180365	1.19270446	1.163532872	1.095137056	1.096878428	1.112573811
false	2.82E-14	0.488690718	0.959358655	1.353039841	1.616784228	1.723366506	1.825003785	1.83832831	1.779650547	1.703870415	1.615075151	1.507151073	1.438616973	1.373045576	1.283158768	1.204780742	1.159428988	1.151193677	1.135191991	1.11126199	1.097909037	1.112941764	1.118519815	1.120185766	1.086892092	1.053301862	1.082382683	1.132708337	1.159790242	1.176597656	1.139149056	1.095748373	1.068576653	1.077490213	1.119688794	1.157450287	1.186405275	1.187832296	1.172229655	1.155513864	1.148723456	1.121896207	1.08830452	1.084512684	1.085046019	1.093362918	1.111108582	1.108289735	1.089949585
true	3.68E-14	0.658191874	1.185203344	1.596645884	1.857209246	1.972560966	1.99984893	2.006434291	1.931376623	1.771243876	1.582457332	1.443804484	1.364477653	1.326286515	1.254932097	1.207215951	1.197990148	1.188557617	1.134385435	1.128654843	1.154534971	1.177398214	1.1872337	1.219901228	1.193027811	1.154782234	1.117501717	1.116848192	1.150963395	1.162827953	1.208632666	1.244570259	1.26067221	1.292049368	1.273388468	1.266288717	1.253690368	1.258509308	1.267534294	1.271320834	1.259247326	1.213924104	1.200490973	1.203022249	1.21639804	1.2150844	1.209532644	1.193453883	1.189053336
true	3.38E-14	0.685123382	1.249353283	1.627525022	1.857373695	1.956494873	1.975932838	1.999876321	2.00989153	1.87600265	1.747856242	1.616060817	1.536789048	1.507078515	1.454795242	1.375019274	1.322904324	1.290903355	1.251699602	1.19571079	1.142850698	1.130647705	1.092972659	1.08059166	1.089506969	1.107656204	1.122510823	1.121235952	1.104166524	1.10780059	1.119475619	1.048190463	1.067007133	1.097113795	1.165267234	1.179339919	1.18017469	1.169446319	1.189236209	1.201229516	1.178568899	1.103668784	1.094398518	1.124867631	1.120938546	1.145053506	1.14864162	1.171825216	1.263251427
false	3.57E-14	0.67158334	1.235001343	1.721003129	2.005995771	2.153508954	2.245548813	2.146953396	1.984241888	1.871412036	1.749809389	1.627872428	1.511027047	1.42039708	1.405988847	1.322483869	1.253138799	1.266662737	1.280036503	1.253971534	1.236936223	1.226683439	1.227789928	1.235837981	1.216086433	1.201710587	1.158705365	1.131603871	1.104070354	1.099615943	1.106823973	1.12046051	1.169466699	1.210918845	1.192685037	1.140378026	1.1368358	1.174809893	1.219265116	1.245830215	1.257491721	1.232314794	1.19003366	1.199768847	1.171600554	1.171223355	1.139790675	1.185336459	1.252004123
false	3.67E-14	0.549217243	1.054198862	1.42045138	1.710045572	1.885241048	2.032763125	2.069084894	2.034868663	1.981060916	1.907056061	1.815281657	1.756550301	1.694919131	1.605187045	1.467016071	1.373897559	1.322805453	1.260787396	1.211541336	1.193525647	1.200221806	1.175997879	1.145088912	1.118865311	1.111279405	1.107640795	1.141631648	1.167639093	1.167197889	1.154642919	1.152709642	1.187823788	1.214932245	1.197007142	1.172820491	1.126308983	1.045696099	1.01509976	1.083370961	1.145519838	1.149934171	1.126079885	1.095406354	1.065380668	1.055542352	1.052641795	1.088288226	1.1333375
true	3.03E-14	0.549203408	1.055471956	1.435315438	1.637011504	1.658096206	1.660969077	1.689878945	1.638932122	1.583101648	1.503671786	1.423834755	1.341067183	1.267952033	1.225972785	1.207792703	1.161710335	1.149677091	1.120970913	1.091182738	1.074531677	1.054748862	1.062802733	1.091251034	1.112482394	1.151435668	1.168367458	1.169028896	1.173462689	1.150978895	1.159237579	1.182151147	1.180301178	1.184633974	1.200786933	1.204721665	1.154841358	1.063441053	1.017769018	1.072463699	1.139329885	1.17363414	1.172308183	1.19969641	1.191853063	1.158912965	1.115611653	1.10117443	1.104345806
false	4.10E-14	0.559205995	1.03275505	1.359981078	1.567865267	1.624944377	1.629550905	1.631202036	1.558002023	1.539682676	1.530623159	1.482359646	1.382261556	1.324081049	1.269711245	1.213267363	1.196111489	1.168211963	1.150413794	1.128055358	1.104195789	1.106612121	1.089570569	1.102608348	1.119410752	1.097616991	1.092714959	1.078508327	1.074187221	1.073225749	1.089282785	1.10255789	1.093071608	1.07595996	1.079450955	1.108572293	1.136264893	1.190612691	1.216018207	1.198886216	1.176350284	1.189882667	1.175800359	1.158738696	1.138238811	1.15553053	1.212816222	1.221709119	1.208592369
true	4.28E-14	0.734051642	1.307758339	1.712764728	2.051576173	2.28217341	2.388050666	2.372649731	2.243565454	2.065571779	1.857416028	1.74644351	1.65161218	1.542766506	1.443958098	1.387292766	1.34117049	1.385267298	1.358159169	1.296530436	1.266225237	1.249030115	1.272799959	1.259873733	1.220193035	1.144929697	1.09934731	1.082363621	1.082222664	1.09596646	1.09441285	1.078528733	1.034045606	1.046412421	1.040204825	1.017282857	1.043373731	1.118579137	1.092509263	1.136415688	1.138584679	1.120073936	1.088419957	1.065350679	1.083854769	1.093069791	1.086647444	1.081889805	1.099827405
[truncated: 152 more columns]
