# Supplementary material for: Cortico-autonomic local arousals and heightened somatosensory arousability during NREMS of mice in neuropathic pain
Source: eLife. 2021 Jul 6;10:e65835. doi: 10.7554/eLife.65835 (PMC8291975; doi:10.7554/eLife.65835)
Supplement: Figure 5—source data 1. — There is one .csv file for each panel. Additionally, a commented .pdf file with normality test, test statistics, and p values is provided. [file elife-65835-fig5-data1.zip › Figure_5/5C.csv]

ani	sni	phase	val
1	0	1	0.369885800623923
2	0	1	0.374806552678546
3	0	1	0.390604745990359
4	0	1	0.336247933945155
5	0	1	0.359149280052515
6	1	1	0.320974518129337
7	1	1	0.286150033742218
8	1	1	0.371641711678575
9	1	1	0.33693534317876
10	1	1	0.347086169312893
11	1	1	0.342029734275238
12	1	1	0.358730422658585
13	1	1	0.356205716199994
14	1	1	0.294851497220116
1	0	2	0.385863650304314
2	0	2	0.391982348913849
3	0	2	0.42047820226424
4	0	2	0.356218704421196
5	0	2	0.386714868762837
6	1	2	0.327028752890063
7	1	2	0.277370551481664
8	1	2	0.387450898219768
9	1	2	0.338211957787384
10	1	2	0.358702790292626
11	1	2	0.339704350792813
12	1	2	0.351110931085946
13	1	2	0.351149351418598
14	1	2	0.305919884198665
