# Supplementary material for: Cortico-autonomic local arousals and heightened somatosensory arousability during NREMS of mice in neuropathic pain
Source: eLife. 2021 Jul 6;10:e65835. doi: 10.7554/eLife.65835 (PMC8291975; doi:10.7554/eLife.65835)
Supplement: Figure 5—source data 1. — There is one .csv file for each panel. Additionally, a commented .pdf file with normality test, test statistics, and p values is provided. [file elife-65835-fig5-data1.zip › Figure_5/5D.csv]

ani	sni	phase	val
1	0	1	0.119937976594037
2	0	1	0.109927248654643
3	0	1	0.107988980076046
4	0	1	0.124738448809812
5	0	1	0.113379215080121
6	1	1	0.123707133989001
7	1	1	0.144523857404555
8	1	1	0.111490801767941
9	1	1	0.126003045144001
10	1	1	0.125601869520069
11	1	1	0.129427666523854
12	1	1	0.121405757284188
13	1	1	0.128815859689124
14	1	1	0.131143028784513
1	0	2	0.0980895749101011
2	0	2	0.0875293314515112
3	0	2	0.0867739538001196
4	0	2	0.0945957388587503
5	0	2	0.0896908771225284
6	1	2	0.099577673489433
7	1	2	0.105539195586549
8	1	2	0.0947265847365095
9	1	2	0.103422534561811
10	1	2	0.0932416353371277
11	1	2	0.100493312109339
12	1	2	0.100293806578856
13	1	2	0.0969302141254346
14	1	2	0.103338405488241
