# Supplementary material for: Cortico-autonomic local arousals and heightened somatosensory arousability during NREMS of mice in neuropathic pain
Source: eLife. 2021 Jul 6;10:e65835. doi: 10.7554/eLife.65835 (PMC8291975; doi:10.7554/eLife.65835)
Supplement: Figure 5—source data 1. — There is one .csv file for each panel. Additionally, a commented .pdf file with normality test, test statistics, and p values is provided. [file elife-65835-fig5-data1.zip › Figure_5/5E.csv]

ani	sni	phase	val
1	0	1	0.0802952108000446
2	0	1	0.0733072246537671
3	0	1	0.0713742921488862
4	0	1	0.0831035905467535
5	0	1	0.0760585437702676
6	1	1	0.0807709482097212
7	1	1	0.0927502673642941
8	1	1	0.078429526698212
9	1	1	0.0869857513333666
10	1	1	0.0821622682812536
11	1	1	0.0877294038719868
12	1	1	0.0833675236096437
13	1	1	0.0837510286589816
14	1	1	0.0874107691818542
1	0	2	0.0703653383598974
2	0	2	0.0630449097227191
3	0	2	0.0617196262521852
4	0	2	0.0702343419644755
5	0	2	0.0650366209944687
6	1	2	0.0698249925065564
7	1	2	0.0773614541155443
8	1	2	0.0711333237545713
9	1	2	0.0770469732127032
10	1	2	0.0687165266037273
11	1	2	0.0752765711564641
12	1	2	0.0727400062545368
13	1	2	0.0694306391586918
14	1	2	0.0757964994207215
