# Supplementary material for: Cortico-autonomic local arousals and heightened somatosensory arousability during NREMS of mice in neuropathic pain
Source: eLife. 2021 Jul 6;10:e65835. doi: 10.7554/eLife.65835 (PMC8291975; doi:10.7554/eLife.65835)
Supplement: Figure 5—source data 1. — There is one .csv file for each panel. Additionally, a commented .pdf file with normality test, test statistics, and p values is provided. [file elife-65835-fig5-data1.zip › Figure_5/5F.csv]

ani	sni	phase	val
1	0	1	0.052175929142213
2	0	1	0.0518409759030261
3	0	1	0.0520707007790689
4	0	1	0.0550144330902843
5	0	1	0.0591335634663834
6	1	1	0.0536053204105061
7	1	1	0.0593490105799556
8	1	1	0.0551443128824818
9	1	1	0.0618512041714801
10	1	1	0.0537461911315106
11	1	1	0.0579346556136868
12	1	1	0.0602557731681477
13	1	1	0.0512843287061515
14	1	1	0.0642990883411781
1	0	2	0.0496208280712415
2	0	2	0.0499044069440695
3	0	2	0.0491317310316758
4	0	2	0.0527584371174353
5	0	2	0.0568713279524674
6	1	2	0.0523151020538794
7	1	2	0.0586142784726062
8	1	2	0.0542460904582188
9	1	2	0.058956653105371
10	1	2	0.0530076523300838
11	1	2	0.0565574215930008
12	1	2	0.0575330937304961
13	1	2	0.0500738437646592
14	1	2	0.0630267338047967
