# Supplementary material for: Cortico-autonomic local arousals and heightened somatosensory arousability during NREMS of mice in neuropathic pain
Source: eLife. 2021 Jul 6;10:e65835. doi: 10.7554/eLife.65835 (PMC8291975; doi:10.7554/eLife.65835)
Supplement: Figure 5—source data 1. — There is one .csv file for each panel. Additionally, a commented .pdf file with normality test, test statistics, and p values is provided. [file elife-65835-fig5-data1.zip › Figure_5/5G.csv]

ani	sni	phase	val
1	0	1	0.284276832618375
2	0	1	0.327738162995875
3	0	1	0.381188759102381
4	0	1	0.24826295345267
5	0	1	0.254192904254813
6	0	1	0.300875653863104
7	1	1	0.212876908508411
8	1	1	0.297767505150538
9	1	1	0.31325104972783
10	1	1	0.345613679627955
11	1	1	0.261354275236974
12	1	1	0.29692104867283
13	1	1	0.275199061285444
14	1	1	0.261406505180499
1	0	2	0.3087060530545
2	0	2	0.348168078729539
3	0	2	0.392360180404745
4	0	2	0.26804970650393
5	0	2	0.266421366809266
6	0	2	0.289306374900642
7	1	2	0.206208047847792
8	1	2	0.303542561599978
9	1	2	0.333451544180983
10	1	2	0.3781731222237
11	1	2	0.264473204456626
12	1	2	0.325135415214253
13	1	2	0.285150682617435
14	1	2	0.2647421163403
