# Supplementary material for: Cortico-autonomic local arousals and heightened somatosensory arousability during NREMS of mice in neuropathic pain
Source: eLife. 2021 Jul 6;10:e65835. doi: 10.7554/eLife.65835 (PMC8291975; doi:10.7554/eLife.65835)
Supplement: Figure 5—source data 1. — There is one .csv file for each panel. Additionally, a commented .pdf file with normality test, test statistics, and p values is provided. [file elife-65835-fig5-data1.zip › Figure_5/5H.csv]

ani	sni	phase	val
1	0	1	0.146724300466931
2	0	1	0.125652406498733
3	0	1	0.111192858130471
4	0	1	0.145120497234383
5	0	1	0.141507705954818
6	0	1	0.142551782466268
7	1	1	0.159623708734658
8	1	1	0.146859923625066
9	1	1	0.127202532664074
10	1	1	0.115214892455695
11	1	1	0.163553265793873
12	1	1	0.136184549503354
13	1	1	0.140553276965944
14	1	1	0.149562303747164
1	0	2	0.113759771957115
2	0	2	0.107239893282051
3	0	2	0.095845351152214
4	0	2	0.121188352740212
5	0	2	0.121127355996619
6	0	2	0.121459463866436
7	1	2	0.138049543212066
8	1	2	0.112774247338449
9	1	2	0.109139370863929
10	1	2	0.0994511057349084
11	1	2	0.120107993241659
12	1	2	0.112876874926329
13	1	2	0.1180468657388
14	1	2	0.124308742063255
