# Supplementary material for: Cortico-autonomic local arousals and heightened somatosensory arousability during NREMS of mice in neuropathic pain
Source: eLife. 2021 Jul 6;10:e65835. doi: 10.7554/eLife.65835 (PMC8291975; doi:10.7554/eLife.65835)
Supplement: Figure 5—source data 1. — There is one .csv file for each panel. Additionally, a commented .pdf file with normality test, test statistics, and p values is provided. [file elife-65835-fig5-data1.zip › Figure_5/5I.csv]

ani	sni	phase	val
1	0	1	0.0933773343176673
2	0	1	0.0859539928430412
3	0	1	0.0780632312045538
4	0	1	0.0995443091507887
5	0	1	0.0968691206119018
6	0	1	0.0963862199909493
7	1	1	0.11093821801125
8	1	1	0.0945220450026581
9	1	1	0.0872882140659298
10	1	1	0.0812067775748532
11	1	1	0.107437173459292
12	1	1	0.0934989424700267
13	1	1	0.0940350289980472
14	1	1	0.101899400797386
1	0	2	0.0816397290733666
2	0	2	0.0793776543620005
3	0	2	0.0729630380025163
4	0	2	0.0909580043939067
5	0	2	0.0898531705494546
6	0	2	0.0915068472349106
7	1	2	0.10398101567948
8	1	2	0.0816890810926376
9	1	2	0.0816202342230156
10	1	2	0.0742566200498548
11	1	2	0.0897052442759397
12	1	2	0.085492761811864
13	1	2	0.0884365222466969
14	1	2	0.0920315787186087
