# Supplementary material for: Cortico-autonomic local arousals and heightened somatosensory arousability during NREMS of mice in neuropathic pain
Source: eLife. 2021 Jul 6;10:e65835. doi: 10.7554/eLife.65835 (PMC8291975; doi:10.7554/eLife.65835)
Supplement: Figure 5—source data 1. — There is one .csv file for each panel. Additionally, a commented .pdf file with normality test, test statistics, and p values is provided. [file elife-65835-fig5-data1.zip › Figure_5/5J.csv]

ani	sni	phase	val
1	0	1	0.0617140298418624
2	0	1	0.0616920831887726
3	0	1	0.0612324479220154
4	0	1	0.0750227704249101
5	0	1	0.0746063424156087
6	0	1	0.0719234377366651
7	1	1	0.0771811404300241
8	1	1	0.0609704975173534
9	1	1	0.0677816885830202
10	1	1	0.0548747074870927
11	1	1	0.0679201954563556
12	1	1	0.0710462718449934
13	1	1	0.0704734695957668
14	1	1	0.0756315580082945
1	0	2	0.0615751530966611
2	0	2	0.0619452691249267
3	0	2	0.0608951106554991
4	0	2	0.0738342380602656
5	0	2	0.0741656242612092
6	0	2	0.0725392105667922
7	1	2	0.076901253713028
8	1	2	0.0603539669008619
9	1	2	0.0670964203975298
10	1	2	0.0541584515353449
11	1	2	0.0658346039331327
12	1	2	0.0696536351368195
13	1	2	0.0703913541091346
14	1	2	0.0752957209820111
