# Supplementary material for: Cortico-autonomic local arousals and heightened somatosensory arousability during NREMS of mice in neuropathic pain
Source: eLife. 2021 Jul 6;10:e65835. doi: 10.7554/eLife.65835 (PMC8291975; doi:10.7554/eLife.65835)
Supplement: Figure 6—source data 1. — There is one .csv file for each panel. Additionally, a commented .pdf file with normality test, test statistics, and p values is provided. [file elife-65835-fig6-data1.zip › Figure_6/6B.csv]

ani	sni	phase	val
1	0	1	-0.592551524001706
2	0	1	-0.696985852868915
3	0	1	-0.762414324942718
4	0	1	-0.46215644455128
5	0	1	-0.621887912101392
6	1	1	-0.432484435053
7	1	1	-0.168704986409543
8	1	1	-0.652936311337947
9	1	1	-0.438623107790275
10	1	1	-0.496574691943404
11	1	1	-0.442445204473516
12	1	1	-0.544631608746437
13	1	1	-0.50105112442596
14	1	1	-0.280441719519701
1	0	2	-0.800535285903051
2	0	2	-0.935011559546476
3	0	2	-1.02414779809889
4	0	2	-0.751242550807921
5	0	2	-0.893748304787251
6	1	2	-0.636860621342131
7	1	2	-0.397473572935674
8	1	2	-0.823077398356201
9	1	2	-0.609512061600389
10	1	2	-0.771637980160268
11	1	2	-0.640453135822515
12	1	2	-0.681476633590524
13	1	2	-0.725011940950121
14	1	2	-0.512145766981884
