# Supplementary material for: Cortico-autonomic local arousals and heightened somatosensory arousability during NREMS of mice in neuropathic pain
Source: eLife. 2021 Jul 6;10:e65835. doi: 10.7554/eLife.65835 (PMC8291975; doi:10.7554/eLife.65835)
Supplement: Figure 6—source data 1. — There is one .csv file for each panel. Additionally, a commented .pdf file with normality test, test statistics, and p values is provided. [file elife-65835-fig6-data1.zip › Figure_6/6C.csv]

ani	sni	phase	val
1	0	1	0.999461505036249
2	0	1	0.988815729836285
3	0	1	0.982273783050215
4	0	1	0.956108111582395
5	0	1	0.993007584525898
6	1	1	0.976651881977095
7	1	1	0.965786853831727
8	1	1	0.978268582438231
9	1	1	0.984308609711009
10	1	1	0.995959972230433
11	1	1	0.966622126743392
12	1	1	0.973848589211447
13	1	1	0.987027434442102
14	1	1	0.983232875417154
1	0	2	0.997665297843655
2	0	2	0.96633459069059
3	0	2	1.0012293405062
4	0	2	0.991917757841395
5	0	2	0.976219287548817
6	1	2	0.959511852079225
7	1	2	0.985232541563342
8	1	2	0.991109654784757
9	1	2	0.982018826372042
10	1	2	0.996639600773192
11	1	2	1.03040410849044
12	1	2	0.995284664289664
13	1	2	1.01037331877314
14	1	2	1.02568195965969
