# Supplementary material for: Cortico-autonomic local arousals and heightened somatosensory arousability during NREMS of mice in neuropathic pain
Source: eLife. 2021 Jul 6;10:e65835. doi: 10.7554/eLife.65835 (PMC8291975; doi:10.7554/eLife.65835)
Supplement: Figure 6—source data 1. — There is one .csv file for each panel. Additionally, a commented .pdf file with normality test, test statistics, and p values is provided. [file elife-65835-fig6-data1.zip › Figure_6/6E.csv]

ani	sni	phase	val
1	0	1	-0.567863740890067
2	0	1	-0.707203350218011
3	0	1	-0.783513923358097
4	0	1	-0.474616218613275
5	0	1	-0.635390553254791
6	1	1	-0.446000702004212
7	1	1	-0.155337330306351
8	1	1	-0.686663786496369
9	1	1	-0.459154548444883
10	1	1	-0.483920201251875
11	1	1	-0.401980374431494
12	1	1	-0.500394938574974
13	1	1	-0.466132470449724
14	1	1	-0.298245770761199
1	0	2	-0.628234937142518
2	0	2	-0.789880712076542
3	0	2	-0.831684209543874
4	0	2	-0.643010039282603
5	0	2	-0.782778438054264
6	1	2	-0.506798496202643
7	1	2	-0.292824293515235
8	1	2	-0.681133872815142
9	1	2	-0.478647129712063
10	1	2	-0.588536528874456
11	1	2	-0.405396713268091
12	1	2	-0.515239376384178
13	1	2	-0.505543558276724
14	1	2	-0.408823231373136
