# Supplementary material for: Cortico-autonomic local arousals and heightened somatosensory arousability during NREMS of mice in neuropathic pain
Source: eLife. 2021 Jul 6;10:e65835. doi: 10.7554/eLife.65835 (PMC8291975; doi:10.7554/eLife.65835)
Supplement: Figure 6—source data 1. — There is one .csv file for each panel. Additionally, a commented .pdf file with normality test, test statistics, and p values is provided. [file elife-65835-fig6-data1.zip › Figure_6/6F.csv]

ani	sni	phase	val
1	0	1	1.10533540184992
2	0	1	1.02213901490629
3	0	1	0.983199535356833
4	0	1	1.03918431653666
5	0	1	1.05182940124779
6	1	1	1.01489333574245
7	1	1	0.972186952392118
8	1	1	1.00979174692742
9	1	1	0.981217249662178
10	1	1	1.07872450662172
11	1	1	0.891373447137512
12	1	1	1.01074591340666
13	1	1	0.97337326487265
14	1	1	0.985821503914119
1	0	2	1.21322939685738
2	0	2	1.3060840831747
3	0	2	1.3018243133817
4	0	2	1.33230805596798
5	0	2	1.20362186459659
6	1	2	1.22694223396728
7	1	2	1.20756369256106
8	1	2	1.28366176234119
9	1	2	1.11053600965255
10	1	2	1.23827809239927
11	1	2	1.61298569361278
12	1	2	1.4787841679191
13	1	2	1.23931261683368
14	1	2	1.36809587883744
