# Supplementary material for: Cortico-autonomic local arousals and heightened somatosensory arousability during NREMS of mice in neuropathic pain
Source: eLife. 2021 Jul 6;10:e65835. doi: 10.7554/eLife.65835 (PMC8291975; doi:10.7554/eLife.65835)
Supplement: Figure 6—source data 1. — There is one .csv file for each panel. Additionally, a commented .pdf file with normality test, test statistics, and p values is provided. [file elife-65835-fig6-data1.zip › Figure_6/6H.csv]

ani	sni	peak	phase	val
2	1	1	1	-0.033460802663645
3	1	1	1	0.651357688167814
5	0	1	1	-1.15148752644502
6	1	1	1	4.40309147500186
17	1	1	1	3.81715838107217
18	1	1	1	0.884572624545203
21	0	1	1	-3.1730354794291
22	1	1	1	-4.67221027242714
23	0	1	1	3.58763764028366
26	1	1	1	-1.43572844128367
27	1	1	1	-1.42673112427684
29	0	1	1	-0.965073964590551
31	1	1	1	-1.41723504485951
33	0	1	1	3.1720992379071
2	1	1	2	1.39483172271506
3	1	1	2	8.09262911466307
5	0	1	2	11.9076869871665
6	1	1	2	2.20668557581629
17	1	1	2	4.84844643959786
18	1	1	2	6.2062057968222
21	0	1	2	9.16664442942922
22	1	1	2	3.91295414275635
23	0	1	2	2.54846853795159
26	1	1	2	5.69744424630835
27	1	1	2	1.78935298327809
29	0	1	2	1.37309570127525
31	1	1	2	4.02814289957402
33	0	1	2	5.12420772032721
2	1	0	1	-1.04402173179691
3	1	0	1	-3.78319839703171
5	0	0	1	-7.52638431997217
6	1	0	1	-0.991955993086221
17	1	0	1	-3.90874896404509
18	1	0	1	-3.285998086114
21	0	0	1	-5.44423025435911
22	1	0	1	-2.12905821258336
23	0	0	1	-1.31141427156582
26	1	0	1	-3.44889206905701
27	1	0	1	-2.56993883945227
29	0	0	1	-2.38374753140882
31	1	0	1	-3.34759757493735
33	0	0	1	-3.68768503110608
2	1	0	2	-0.815399515678589
3	1	0	2	-4.80977170315281
5	0	0	2	1.55619523551811
6	1	0	2	-2.88946238000641
17	1	0	2	-4.86341354994016
18	1	0	2	-2.95445695537665
21	0	0	2	2.11291373952206
22	1	0	2	5.33414439963243
23	0	0	2	-2.80348985899568
26	1	0	2	-0.155115901018961
27	1	0	2	-0.21644158417415
29	0	0	2	-0.593643791712067
31	1	0	2	1.55503609076594
33	0	0	2	-1.44648894021321
