# Supplementary material for: Cortico-autonomic local arousals and heightened somatosensory arousability during NREMS of mice in neuropathic pain
Source: eLife. 2021 Jul 6;10:e65835. doi: 10.7554/eLife.65835 (PMC8291975; doi:10.7554/eLife.65835)
Supplement: Figure 6—source data 1. — There is one .csv file for each panel. Additionally, a commented .pdf file with normality test, test statistics, and p values is provided. [file elife-65835-fig6-data1.zip › Figure_6/6I.csv]

sni	val
0	0.3684
0	0.3398
0	0.3556
0	0.4061
0	0.3662
1	0.4552
1	0.4484
1	0.4528
1	0.4479
1	0.3395
1	0.4246
1	0.4082
1	0.3774
1	0.4948
