# Supplementary material for: Cortico-autonomic local arousals and heightened somatosensory arousability during NREMS of mice in neuropathic pain
Source: eLife. 2021 Jul 6;10:e65835. doi: 10.7554/eLife.65835 (PMC8291975; doi:10.7554/eLife.65835)
Supplement: Figure 7—source data 1. — Two .csv files are provided for the two datasets of the panel. [file elife-65835-fig7-data1.zip]

Archive with 4 entries (3 files):
- Figure_7/
- Figure_7/7G.csv
- Figure_7/7G_Random.csv
- Figure_7/README.txt
