# Supplementary material for: Cortico-autonomic local arousals and heightened somatosensory arousability during NREMS of mice in neuropathic pain
Source: eLife. 2021 Jul 6;10:e65835. doi: 10.7554/eLife.65835 (PMC8291975; doi:10.7554/eLife.65835)
Supplement: Figure 7—source data 1. — Two .csv files are provided for the two datasets of the panel. [file elife-65835-fig7-data1.zip › Figure_7/7G.csv]

fragility	continuity
0.550893874	0.388936388
0.66215941	0.293154775
0.617261931	0.274865018
0.606888252	0.346542945
0.551748808	0.397694754
0.596689895	0.31271777
0.581932773	0.357563025
0.597222222	0.341553288
0.593222443	0.328699106
0.611938296	0.352649229
0.568496111	0.356885624
0.5775	0.3075
0.583455882	0.307352941
