# Supplementary material for: Cortico-autonomic local arousals and heightened somatosensory arousability during NREMS of mice in neuropathic pain
Source: eLife. 2021 Jul 6;10:e65835. doi: 10.7554/eLife.65835 (PMC8291975; doi:10.7554/eLife.65835)
Supplement: Figure 7—source data 1. — Two .csv files are provided for the two datasets of the panel. [file elife-65835-fig7-data1.zip › Figure_7/7G_Random.csv]

fragility	continuity
0.363636364	0.563636364
0.581818182	0.345454545
0.363636364	0.563636364
0.454545455	0.472727273
0.472727273	0.454545455
0.363636364	0.563636364
0.381818182	0.545454545
0.290909091	0.636363636
0.381818182	0.545454545
0.509090909	0.418181818
0.418181818	0.509090909
0.327272727	0.6
0.363636364	0.563636364
0.363636364	0.563636364
0.345454545	0.581818182
0.381818182	0.545454545
0.345454545	0.581818182
0.454545455	0.472727273
0.309090909	0.618181818
0.4	0.527272727
0.309090909	0.618181818
0.327272727	0.6
0.290909091	0.636363636
0.472727273	0.454545455
0.4	0.527272727
0.454545455	0.472727273
0.436363636	0.490909091
0.436363636	0.490909091
0.363636364	0.563636364
0.345454545	0.581818182
0.436363636	0.490909091
0.272727273	0.654545455
0.490909091	0.436363636
0.472727273	0.454545455
0.381818182	0.545454545
0.436363636	0.490909091
0.345454545	0.581818182
0.327272727	0.6
0.363636364	0.563636364
0.454545455	0.472727273
0.381818182	0.545454545
0.4	0.527272727
0.363636364	0.563636364
0.381818182	0.545454545
0.381818182	0.545454545
0.490909091	0.436363636
0.345454545	0.581818182
0.345454545	0.581818182
0.345454545	0.581818182
0.327272727	0.6
0.345454545	0.581818182
0.345454545	0.581818182
0.381818182	0.545454545
0.381818182	0.545454545
0.345454545	0.581818182
0.4	0.527272727
0.418181818	0.509090909
0.363636364	0.563636364
0.381818182	0.545454545
0.272727273	0.654545455
0.4	0.527272727
0.381818182	0.545454545
0.418181818	0.509090909
0.309090909	0.618181818
0.345454545	0.581818182
0.454545455	0.472727273
0.381818182	0.545454545
0.418181818	0.509090909
0.472727273	0.454545455
0.381818182	0.545454545
0.363636364	0.563636364
0.327272727	0.6
0.345454545	0.581818182
0.327272727	0.6
0.327272727	0.6
0.327272727	0.6
0.363636364	0.563636364
0.290909091	0.636363636
0.418181818	0.509090909
0.472727273	0.454545455
0.454545455	0.472727273
0.4	0.527272727
0.327272727	0.6
0.381818182	0.545454545
0.454545455	0.472727273
0.4	0.527272727
0.381818182	0.545454545
0.363636364	0.563636364
0.309090909	0.618181818
0.454545455	0.472727273
0.327272727	0.6
0.236363636	0.690909091
0.236363636	0.690909091
0.363636364	0.563636364
0.418181818	0.509090909
0.327272727	0.6
0.454545455	0.472727273
0.345454545	0.581818182
0.363636364	0.563636364
0.363636364	0.563636364
0.418181818	0.509090909
0.418181818	0.509090909
0.363636364	0.563636364
0.381818182	0.545454545
0.363636364	0.563636364
0.381818182	0.545454545
0.436363636	0.490909091
0.418181818	0.509090909
0.309090909	0.618181818
0.327272727	0.6
0.327272727	0.6
0.345454545	0.581818182
0.454545455	0.472727273
0.381818182	0.545454545
0.472727273	0.454545455
0.345454545	0.581818182
0.418181818	0.509090909
0.454545455	0.472727273
0.4	0.527272727
0.290909091	0.636363636
0.454545455	0.472727273
0.327272727	0.6
0.436363636	0.490909091
0.381818182	0.545454545
0.381818182	0.545454545
0.345454545	0.581818182
0.4	0.527272727
0.472727273	0.454545455
0.418181818	0.509090909
0.472727273	0.454545455
0.309090909	0.618181818
0.345454545	0.581818182
0.381818182	0.545454545
0.454545455	0.472727273
0.418181818	0.509090909
0.290909091	0.636363636
0.418181818	0.509090909
0.327272727	0.6
0.4	0.527272727
0.363636364	0.563636364
0.490909091	0.436363636
0.418181818	0.509090909
0.290909091	0.636363636
0.4	0.527272727
0.309090909	0.618181818
0.454545455	0.472727273
0.363636364	0.563636364
0.472727273	0.454545455
0.309090909	0.618181818
0.345454545	0.581818182
0.309090909	0.618181818
0.418181818	0.509090909
0.363636364	0.563636364
0.309090909	0.618181818
0.418181818	0.509090909
0.272727273	0.654545455
0.418181818	0.509090909
0.345454545	0.581818182
0.418181818	0.509090909
0.4	0.527272727
0.363636364	0.563636364
0.418181818	0.509090909
0.345454545	0.581818182
0.4	0.527272727
0.509090909	0.418181818
0.418181818	0.509090909
0.381818182	0.545454545
0.436363636	0.490909091
0.454545455	0.472727273
0.345454545	0.581818182
0.345454545	0.581818182
0.4	0.527272727
0.4	0.527272727
0.363636364	0.563636364
0.4	0.527272727
0.436363636	0.490909091
0.363636364	0.563636364
0.345454545	0.581818182
0.327272727	0.6
0.327272727	0.6
0.363636364	0.563636364
0.381818182	0.545454545
0.381818182	0.545454545
0.436363636	0.490909091
0.381818182	0.545454545
0.418181818	0.509090909
0.345454545	0.581818182
0.363636364	0.563636364
0.418181818	0.509090909
0.345454545	0.581818182
0.309090909	0.618181818
0.418181818	0.509090909
0.436363636	0.490909091
0.254545455	0.672727273
0.436363636	0.490909091
0.363636364	0.563636364
0.418181818	0.509090909
0.4	0.527272727
0.363636364	0.563636364
0.363636364	0.563636364
0.290909091	0.636363636
0.454545455	0.472727273
0.363636364	0.563636364
0.345454545	0.581818182
0.472727273	0.454545455
0.381818182	0.545454545
0.327272727	0.6
0.2	0.727272727
0.4	0.527272727
0.309090909	0.618181818
0.4	0.527272727
0.309090909	0.618181818
0.4	0.527272727
0.4	0.527272727
0.454545455	0.472727273
0.4	0.527272727
0.381818182	0.545454545
0.381818182	0.545454545
0.363636364	0.563636364
0.272727273	0.654545455
0.418181818	0.509090909
0.345454545	0.581818182
0.381818182	0.545454545
0.363636364	0.563636364
0.309090909	0.618181818
0.436363636	0.490909091
0.418181818	0.509090909
0.4	0.527272727
0.290909091	0.636363636
0.290909091	0.636363636
0.345454545	0.581818182
0.436363636	0.490909091
0.345454545	0.581818182
0.345454545	0.581818182
0.490909091	0.436363636
0.381818182	0.545454545
0.563636364	0.363636364
0.436363636	0.490909091
0.418181818	0.509090909
0.4	0.527272727
0.345454545	0.581818182
0.436363636	0.490909091
0.4	0.527272727
0.454545455	0.472727273
0.363636364	0.563636364
0.4	0.527272727
0.454545455	0.472727273
0.309090909	0.618181818
0.272727273	0.654545455
0.381818182	0.545454545
0.436363636	0.490909091
0.363636364	0.563636364
0.327272727	0.6
0.363636364	0.563636364
0.272727273	0.654545455
0.363636364	0.563636364
0.272727273	0.654545455
0.436363636	0.490909091
0.436363636	0.490909091
0.363636364	0.563636364
0.454545455	0.472727273
0.4	0.527272727
0.381818182	0.545454545
0.4	0.527272727
0.345454545	0.581818182
0.236363636	0.690909091
0.418181818	0.509090909
0.490909091	0.436363636
0.327272727	0.6
0.345454545	0.581818182
0.4	0.527272727
0.345454545	0.581818182
0.363636364	0.563636364
0.381818182	0.545454545
0.363636364	0.563636364
0.436363636	0.490909091
0.454545455	0.472727273
0.454545455	0.472727273
0.345454545	0.581818182
0.309090909	0.618181818
0.363636364	0.563636364
0.418181818	0.509090909
0.327272727	0.6
0.345454545	0.581818182
0.4	0.527272727
0.436363636	0.490909091
0.527272727	0.4
0.4	0.527272727
0.436363636	0.490909091
0.436363636	0.490909091
0.418181818	0.509090909
0.290909091	0.636363636
0.4	0.527272727
0.509090909	0.418181818
0.363636364	0.563636364
0.472727273	0.454545455
0.345454545	0.581818182
0.290909091	0.636363636
0.290909091	0.636363636
0.363636364	0.563636364
0.381818182	0.545454545
0.345454545	0.581818182
0.363636364	0.563636364
0.309090909	0.618181818
0.418181818	0.509090909
0.4	0.527272727
0.290909091	0.636363636
0.290909091	0.636363636
0.454545455	0.472727273
0.309090909	0.618181818
0.345454545	0.581818182
0.490909091	0.436363636
0.309090909	0.618181818
0.454545455	0.472727273
0.490909091	0.436363636
0.4	0.527272727
0.327272727	0.6
0.490909091	0.436363636
0.381818182	0.545454545
0.327272727	0.6
0.345454545	0.581818182
0.309090909	0.618181818
0.327272727	0.6
0.381818182	0.545454545
0.418181818	0.509090909
0.345454545	0.581818182
0.436363636	0.490909091
0.436363636	0.490909091
0.381818182	0.545454545
0.363636364	0.563636364
0.327272727	0.6
0.381818182	0.545454545
0.4	0.527272727
0.454545455	0.472727273
0.490909091	0.436363636
0.381818182	0.545454545
0.418181818	0.509090909
0.381818182	0.545454545
0.363636364	0.563636364
0.490909091	0.436363636
0.527272727	0.4
0.4	0.527272727
0.418181818	0.509090909
0.218181818	0.709090909
0.381818182	0.545454545
0.436363636	0.490909091
0.236363636	0.690909091
0.454545455	0.472727273
0.290909091	0.636363636
0.436363636	0.490909091
0.381818182	0.545454545
0.381818182	0.545454545
0.472727273	0.454545455
0.4	0.527272727
0.4	0.527272727
0.309090909	0.618181818
0.4	0.527272727
0.363636364	0.563636364
0.472727273	0.454545455
0.327272727	0.6
0.363636364	0.563636364
0.363636364	0.563636364
0.381818182	0.545454545
0.309090909	0.618181818
0.363636364	0.563636364
0.418181818	0.509090909
0.4	0.527272727
0.4	0.527272727
0.436363636	0.490909091
0.472727273	0.454545455
0.363636364	0.563636364
0.363636364	0.563636364
0.436363636	0.490909091
0.363636364	0.563636364
0.163636364	0.763636364
0.454545455	0.472727273
0.345454545	0.581818182
0.363636364	0.563636364
0.454545455	0.472727273
0.418181818	0.509090909
0.4	0.527272727
0.363636364	0.563636364
0.436363636	0.490909091
0.4	0.527272727
0.4	0.527272727
0.436363636	0.490909091
0.345454545	0.581818182
0.345454545	0.581818182
0.436363636	0.490909091
0.363636364	0.563636364
0.363636364	0.563636364
0.4	0.527272727
0.272727273	0.654545455
0.454545455	0.472727273
0.327272727	0.6
0.436363636	0.490909091
0.327272727	0.6
0.545454545	0.381818182
0.4	0.527272727
0.381818182	0.545454545
0.363636364	0.563636364
0.418181818	0.509090909
0.490909091	0.436363636
0.381818182	0.545454545
0.436363636	0.490909091
0.363636364	0.563636364
0.418181818	0.509090909
0.309090909	0.618181818
0.4	0.527272727
0.381818182	0.545454545
0.363636364	0.563636364
0.418181818	0.509090909
0.309090909	0.618181818
0.472727273	0.454545455
0.345454545	0.581818182
0.309090909	0.618181818
0.345454545	0.581818182
0.418181818	0.509090909
0.381818182	0.545454545
0.345454545	0.581818182
0.4	0.527272727
0.490909091	0.436363636
0.381818182	0.545454545
0.381818182	0.545454545
0.363636364	0.563636364
0.327272727	0.6
0.254545455	0.672727273
0.363636364	0.563636364
0.418181818	0.509090909
0.327272727	0.6
0.472727273	0.454545455
0.345454545	0.581818182
0.290909091	0.636363636
0.436363636	0.490909091
0.290909091	0.636363636
0.327272727	0.6
0.4	0.527272727
0.381818182	0.545454545
0.254545455	0.672727273
0.436363636	0.490909091
0.254545455	0.672727273
0.363636364	0.563636364
0.381818182	0.545454545
0.454545455	0.472727273
0.290909091	0.636363636
0.454545455	0.472727273
0.345454545	0.581818182
0.363636364	0.563636364
0.418181818	0.509090909
0.381818182	0.545454545
0.309090909	0.618181818
0.381818182	0.545454545
0.436363636	0.490909091
0.345454545	0.581818182
0.363636364	0.563636364
0.272727273	0.654545455
0.454545455	0.472727273
0.309090909	0.618181818
0.290909091	0.636363636
0.345454545	0.581818182
0.381818182	0.545454545
0.454545455	0.472727273
0.290909091	0.636363636
0.490909091	0.436363636
0.218181818	0.709090909
0.4	0.527272727
0.363636364	0.563636364
0.327272727	0.6
0.290909091	0.636363636
0.418181818	0.509090909
0.327272727	0.6
0.4	0.527272727
0.381818182	0.545454545
0.363636364	0.563636364
0.4	0.527272727
0.363636364	0.563636364
0.363636364	0.563636364
0.363636364	0.563636364
0.363636364	0.563636364
0.290909091	0.636363636
0.309090909	0.618181818
0.381818182	0.545454545
0.290909091	0.636363636
0.381818182	0.545454545
0.363636364	0.563636364
0.509090909	0.418181818
0.527272727	0.4
0.418181818	0.509090909
0.381818182	0.545454545
0.381818182	0.545454545
0.418181818	0.509090909
0.272727273	0.654545455
0.381818182	0.545454545
0.290909091	0.636363636
0.4	0.527272727
0.4	0.527272727
0.290909091	0.636363636
0.454545455	0.472727273
0.345454545	0.581818182
0.363636364	0.563636364
0.309090909	0.618181818
0.4	0.527272727
0.381818182	0.545454545
0.345454545	0.581818182
0.4	0.527272727
0.509090909	0.418181818
0.4	0.527272727
0.345454545	0.581818182
0.363636364	0.563636364
0.4	0.527272727
0.290909091	0.636363636
0.327272727	0.6
0.327272727	0.6
0.436363636	0.490909091
0.363636364	0.563636364
0.345454545	0.581818182
0.4	0.527272727
0.345454545	0.581818182
0.418181818	0.509090909
0.4	0.527272727
0.236363636	0.690909091
0.418181818	0.509090909
0.381818182	0.545454545
0.290909091	0.636363636
0.363636364	0.563636364
0.363636364	0.563636364
0.454545455	0.472727273
0.381818182	0.545454545
0.436363636	0.490909091
0.490909091	0.436363636
0.345454545	0.581818182
0.309090909	0.618181818
0.581818182	0.345454545
0.4	0.527272727
0.418181818	0.509090909
0.381818182	0.545454545
0.418181818	0.509090909
0.4	0.527272727
0.345454545	0.581818182
0.418181818	0.509090909
0.454545455	0.472727273
0.472727273	0.454545455
0.490909091	0.436363636
0.490909091	0.436363636
0.4	0.527272727
0.363636364	0.563636364
0.254545455	0.672727273
0.272727273	0.654545455
0.436363636	0.490909091
0.363636364	0.563636364
0.309090909	0.618181818
0.4	0.527272727
0.309090909	0.618181818
0.436363636	0.490909091
0.4	0.527272727
0.454545455	0.472727273
0.418181818	0.509090909
0.345454545	0.581818182
0.436363636	0.490909091
0.436363636	0.490909091
0.418181818	0.509090909
0.363636364	0.563636364
0.381818182	0.545454545
0.527272727	0.4
0.454545455	0.472727273
0.309090909	0.618181818
0.381818182	0.545454545
0.345454545	0.581818182
0.309090909	0.618181818
0.290909091	0.636363636
0.4	0.527272727
0.454545455	0.472727273
0.309090909	0.618181818
0.454545455	0.472727273
0.327272727	0.6
0.472727273	0.454545455
0.472727273	0.454545455
0.418181818	0.509090909
0.4	0.527272727
0.4	0.527272727
0.290909091	0.636363636
0.436363636	0.490909091
0.309090909	0.618181818
0.345454545	0.581818182
0.418181818	0.509090909
0.472727273	0.454545455
0.309090909	0.618181818
0.436363636	0.490909091
0.381818182	0.545454545
0.236363636	0.690909091
0.236363636	0.690909091
0.363636364	0.563636364
0.381818182	0.545454545
0.309090909	0.618181818
0.509090909	0.418181818
0.272727273	0.654545455
0.345454545	0.581818182
0.509090909	0.418181818
0.418181818	0.509090909
0.4	0.527272727
0.381818182	0.545454545
0.363636364	0.563636364
0.4	0.527272727
0.4	0.527272727
0.381818182	0.545454545
0.418181818	0.509090909
0.327272727	0.6
0.363636364	0.563636364
0.345454545	0.581818182
0.418181818	0.509090909
0.381818182	0.545454545
0.436363636	0.490909091
0.309090909	0.618181818
0.4	0.527272727
0.381818182	0.545454545
0.363636364	0.563636364
0.472727273	0.454545455
0.4	0.527272727
0.490909091	0.436363636
0.4	0.527272727
0.290909091	0.636363636
0.363636364	0.563636364
0.363636364	0.563636364
0.272727273	0.654545455
0.327272727	0.6
0.345454545	0.581818182
0.290909091	0.636363636
0.418181818	0.509090909
0.363636364	0.563636364
0.309090909	0.618181818
0.327272727	0.6
0.327272727	0.6
0.436363636	0.490909091
0.254545455	0.672727273
0.236363636	0.690909091
0.418181818	0.509090909
0.418181818	0.509090909
0.363636364	0.563636364
0.327272727	0.6
0.436363636	0.490909091
0.4	0.527272727
0.363636364	0.563636364
0.327272727	0.6
0.327272727	0.6
0.345454545	0.581818182
0.345454545	0.581818182
0.454545455	0.472727273
0.381818182	0.545454545
0.327272727	0.6
0.363636364	0.563636364
0.381818182	0.545454545
0.454545455	0.472727273
0.4	0.527272727
0.363636364	0.563636364
0.345454545	0.581818182
0.418181818	0.509090909
0.436363636	0.490909091
0.454545455	0.472727273
0.472727273	0.454545455
0.327272727	0.6
0.418181818	0.509090909
0.272727273	0.654545455
0.345454545	0.581818182
0.309090909	0.618181818
0.4	0.527272727
0.381818182	0.545454545
0.4	0.527272727
0.436363636	0.490909091
0.272727273	0.654545455
0.290909091	0.636363636
0.454545455	0.472727273
0.290909091	0.636363636
0.363636364	0.563636364
0.363636364	0.563636364
0.490909091	0.436363636
0.454545455	0.472727273
0.290909091	0.636363636
0.327272727	0.6
0.436363636	0.490909091
0.363636364	0.563636364
0.254545455	0.672727273
0.436363636	0.490909091
0.436363636	0.490909091
0.254545455	0.672727273
0.345454545	0.581818182
0.418181818	0.509090909
0.454545455	0.472727273
0.345454545	0.581818182
0.472727273	0.454545455
0.363636364	0.563636364
0.309090909	0.618181818
0.345454545	0.581818182
0.345454545	0.581818182
0.472727273	0.454545455
0.309090909	0.618181818
0.363636364	0.563636364
0.527272727	0.4
0.309090909	0.618181818
0.4	0.527272727
0.454545455	0.472727273
0.345454545	0.581818182
0.363636364	0.563636364
0.345454545	0.581818182
0.418181818	0.509090909
0.454545455	0.472727273
0.327272727	0.6
0.309090909	0.618181818
0.327272727	0.6
0.4	0.527272727
0.345454545	0.581818182
0.509090909	0.418181818
0.436363636	0.490909091
0.363636364	0.563636364
0.290909091	0.636363636
0.418181818	0.509090909
0.4	0.527272727
0.418181818	0.509090909
0.418181818	0.509090909
0.290909091	0.636363636
0.363636364	0.563636364
0.290909091	0.636363636
0.4	0.527272727
0.418181818	0.509090909
0.309090909	0.618181818
0.436363636	0.490909091
0.363636364	0.563636364
0.4	0.527272727
0.490909091	0.436363636
0.327272727	0.6
0.4	0.527272727
0.309090909	0.618181818
0.345454545	0.581818182
0.345454545	0.581818182
0.272727273	0.654545455
0.454545455	0.472727273
0.4	0.527272727
0.327272727	0.6
0.4	0.527272727
0.363636364	0.563636364
0.381818182	0.545454545
0.309090909	0.618181818
0.363636364	0.563636364
0.545454545	0.381818182
0.290909091	0.636363636
0.490909091	0.436363636
0.363636364	0.563636364
0.327272727	0.6
0.309090909	0.618181818
0.345454545	0.581818182
0.381818182	0.545454545
0.436363636	0.490909091
0.363636364	0.563636364
0.363636364	0.563636364
0.490909091	0.436363636
0.381818182	0.545454545
0.309090909	0.618181818
0.4	0.527272727
0.472727273	0.454545455
0.345454545	0.581818182
0.436363636	0.490909091
0.454545455	0.472727273
0.309090909	0.618181818
0.254545455	0.672727273
0.254545455	0.672727273
0.363636364	0.563636364
0.436363636	0.490909091
0.309090909	0.618181818
0.363636364	0.563636364
0.272727273	0.654545455
0.363636364	0.563636364
0.454545455	0.472727273
0.363636364	0.563636364
0.472727273	0.454545455
0.381818182	0.545454545
0.327272727	0.6
0.4	0.527272727
0.363636364	0.563636364
0.381818182	0.545454545
0.327272727	0.6
0.309090909	0.618181818
0.345454545	0.581818182
0.418181818	0.509090909
0.509090909	0.418181818
0.236363636	0.690909091
0.327272727	0.6
0.381818182	0.545454545
0.4	0.527272727
0.272727273	0.654545455
0.381818182	0.545454545
0.4	0.527272727
0.290909091	0.636363636
0.472727273	0.454545455
0.363636364	0.563636364
0.509090909	0.418181818
0.418181818	0.509090909
0.363636364	0.563636364
0.418181818	0.509090909
0.290909091	0.636363636
0.490909091	0.436363636
0.436363636	0.490909091
0.345454545	0.581818182
0.381818182	0.545454545
0.436363636	0.490909091
0.509090909	0.418181818
0.345454545	0.581818182
0.509090909	0.418181818
0.345454545	0.581818182
0.381818182	0.545454545
0.418181818	0.509090909
0.218181818	0.709090909
0.363636364	0.563636364
0.418181818	0.509090909
0.436363636	0.490909091
0.4	0.527272727
0.290909091	0.636363636
0.345454545	0.581818182
0.472727273	0.454545455
0.327272727	0.6
0.4	0.527272727
0.345454545	0.581818182
0.381818182	0.545454545
0.509090909	0.418181818
0.381818182	0.545454545
0.290909091	0.636363636
0.363636364	0.563636364
0.309090909	0.618181818
0.4	0.527272727
0.345454545	0.581818182
0.363636364	0.563636364
0.527272727	0.4
0.490909091	0.436363636
0.472727273	0.454545455
0.363636364	0.563636364
0.381818182	0.545454545
0.363636364	0.563636364
0.345454545	0.581818182
0.327272727	0.6
0.327272727	0.6
0.381818182	0.545454545
0.381818182	0.545454545
0.381818182	0.545454545
0.327272727	0.6
0.290909091	0.636363636
0.290909091	0.636363636
0.490909091	0.436363636
0.509090909	0.418181818
0.309090909	0.618181818
0.272727273	0.654545455
0.290909091	0.636363636
0.345454545	0.581818182
0.436363636	0.490909091
0.345454545	0.581818182
0.454545455	0.472727273
0.454545455	0.472727273
0.4	0.527272727
0.381818182	0.545454545
0.4	0.527272727
0.418181818	0.509090909
0.363636364	0.563636364
0.436363636	0.490909091
0.309090909	0.618181818
0.4	0.527272727
0.236363636	0.690909091
0.454545455	0.472727273
0.418181818	0.509090909
0.436363636	0.490909091
0.309090909	0.618181818
0.4	0.527272727
0.363636364	0.563636364
0.363636364	0.563636364
0.509090909	0.418181818
0.327272727	0.6
0.454545455	0.472727273
0.436363636	0.490909091
0.418181818	0.509090909
0.363636364	0.563636364
0.254545455	0.672727273
0.363636364	0.563636364
0.345454545	0.581818182
0.418181818	0.509090909
0.472727273	0.454545455
0.381818182	0.545454545
0.254545455	0.672727273
0.418181818	0.509090909
0.218181818	0.709090909
0.309090909	0.618181818
0.454545455	0.472727273
0.472727273	0.454545455
0.272727273	0.654545455
0.363636364	0.563636364
0.527272727	0.4
0.527272727	0.4
0.381818182	0.545454545
0.327272727	0.6
0.454545455	0.472727273
0.327272727	0.6
0.381818182	0.545454545
0.345454545	0.581818182
0.436363636	0.490909091
0.454545455	0.472727273
0.345454545	0.581818182
0.4	0.527272727
0.272727273	0.654545455
0.363636364	0.563636364
0.418181818	0.509090909
0.436363636	0.490909091
0.381818182	0.545454545
0.327272727	0.6
0.454545455	0.472727273
0.418181818	0.509090909
0.327272727	0.6
0.381818182	0.545454545
0.436363636	0.490909091
0.490909091	0.436363636
0.454545455	0.472727273
0.436363636	0.490909091
0.272727273	0.654545455
0.418181818	0.509090909
0.327272727	0.6
0.418181818	0.509090909
0.436363636	0.490909091
0.345454545	0.581818182
0.509090909	0.418181818
0.363636364	0.563636364
0.345454545	0.581818182
0.4	0.527272727
0.363636364	0.563636364
0.381818182	0.545454545
0.472727273	0.454545455
0.454545455	0.472727273
0.418181818	0.509090909
0.4	0.527272727
0.345454545	0.581818182
0.363636364	0.563636364
0.436363636	0.490909091
0.418181818	0.509090909
0.327272727	0.6
0.327272727	0.6
0.454545455	0.472727273
0.381818182	0.545454545
0.4	0.527272727
0.454545455	0.472727273
0.363636364	0.563636364
0.418181818	0.509090909
0.418181818	0.509090909
0.309090909	0.618181818
0.363636364	0.563636364
0.381818182	0.545454545
0.363636364	0.563636364
0.309090909	0.618181818
0.327272727	0.6
0.436363636	0.490909091
0.309090909	0.618181818
0.4	0.527272727
0.309090909	0.618181818
0.327272727	0.6
0.290909091	0.636363636
0.345454545	0.581818182
0.418181818	0.509090909
0.454545455	0.472727273
0.418181818	0.509090909
0.454545455	0.472727273
0.327272727	0.6
0.345454545	0.581818182
0.454545455	0.472727273
0.436363636	0.490909091
0.454545455	0.472727273
0.345454545	0.581818182
0.345454545	0.581818182
0.254545455	0.672727273
0.363636364	0.563636364
0.363636364	0.563636364
0.345454545	0.581818182
0.345454545	0.581818182
0.472727273	0.454545455
0.363636364	0.563636364
0.454545455	0.472727273
0.454545455	0.472727273
0.472727273	0.454545455
0.309090909	0.618181818
0.272727273	0.654545455
0.418181818	0.509090909
0.436363636	0.490909091
0.436363636	0.490909091
0.363636364	0.563636364
0.4	0.527272727
0.4	0.527272727
0.363636364	0.563636364
0.436363636	0.490909091
0.436363636	0.490909091
0.290909091	0.636363636
0.436363636	0.490909091
0.345454545	0.581818182
0.381818182	0.545454545
0.4	0.527272727
0.418181818	0.509090909
0.4	0.527272727
0.436363636	0.490909091
0.327272727	0.6
0.4	0.527272727
0.419753086	0.50617284
0.407407407	0.518518519
0.308641975	0.617283951
0.444444444	0.481481481
0.419753086	0.50617284
0.407407407	0.518518519
0.395061728	0.530864198
0.358024691	0.567901235
0.382716049	0.543209877
0.407407407	0.518518519
0.296296296	0.62962963
0.308641975	0.617283951
0.407407407	0.518518519
0.419753086	0.50617284
0.419753086	0.50617284
0.432098765	0.49382716
0.444444444	0.481481481
0.49382716	0.432098765
0.333333333	0.592592593
0.345679012	0.580246914
0.444444444	0.481481481
0.37037037	0.555555556
0.432098765	0.49382716
0.320987654	0.604938272
0.308641975	0.617283951
0.333333333	0.592592593
0.320987654	0.604938272
0.419753086	0.50617284
0.320987654	0.604938272
0.345679012	0.580246914
0.320987654	0.604938272
0.456790123	0.469135802
0.283950617	0.641975309
0.333333333	0.592592593
0.37037037	0.555555556
0.407407407	0.518518519
0.345679012	0.580246914
0.382716049	0.543209877
0.407407407	0.518518519
0.358024691	0.567901235
0.333333333	0.592592593
0.382716049	0.543209877
0.50617284	0.419753086
0.407407407	0.518518519
0.395061728	0.530864198
0.345679012	0.580246914
0.395061728	0.530864198
0.382716049	0.543209877
0.320987654	0.604938272
0.395061728	0.530864198
0.432098765	0.49382716
0.407407407	0.518518519
0.419753086	0.50617284
0.419753086	0.50617284
0.345679012	0.580246914
0.407407407	0.518518519
0.37037037	0.555555556
0.407407407	0.518518519
0.407407407	0.518518519
0.481481481	0.444444444
0.432098765	0.49382716
0.271604938	0.654320988
0.456790123	0.469135802
0.444444444	0.481481481
0.358024691	0.567901235
0.308641975	0.617283951
0.320987654	0.604938272
0.456790123	0.469135802
0.382716049	0.543209877
0.481481481	0.444444444
0.37037037	0.555555556
0.444444444	0.481481481
0.530864198	0.395061728
0.407407407	0.518518519
0.358024691	0.567901235
0.358024691	0.567901235
0.432098765	0.49382716
0.49382716	0.432098765
0.382716049	0.543209877
0.444444444	0.481481481
0.481481481	0.444444444
0.345679012	0.580246914
0.37037037	0.555555556
0.259259259	0.666666667
0.345679012	0.580246914
0.37037037	0.555555556
0.345679012	0.580246914
0.345679012	0.580246914
0.407407407	0.518518519
0.444444444	0.481481481
0.419753086	0.50617284
0.382716049	0.543209877
0.407407407	0.518518519
0.345679012	0.580246914
0.320987654	0.604938272
0.345679012	0.580246914
0.37037037	0.555555556
0.432098765	0.49382716
0.419753086	0.50617284
0.395061728	0.530864198
0.432098765	0.49382716
0.469135802	0.456790123
0.50617284	0.419753086
0.296296296	0.62962963
0.395061728	0.530864198
0.382716049	0.543209877
0.358024691	0.567901235
0.419753086	0.50617284
0.382716049	0.543209877
0.333333333	0.592592593
0.419753086	0.50617284
0.419753086	0.50617284
0.296296296	0.62962963
0.444444444	0.481481481
0.432098765	0.49382716
0.320987654	0.604938272
0.432098765	0.49382716
0.333333333	0.592592593
0.407407407	0.518518519
0.395061728	0.530864198
0.283950617	0.641975309
0.419753086	0.50617284
0.382716049	0.543209877
0.345679012	0.580246914
0.308641975	0.617283951
0.37037037	0.555555556
0.395061728	0.530864198
0.24691358	0.679012346
0.456790123	0.469135802
0.308641975	0.617283951
0.283950617	0.641975309
0.283950617	0.641975309
0.407407407	0.518518519
0.37037037	0.555555556
0.345679012	0.580246914
0.481481481	0.444444444
0.481481481	0.444444444
0.308641975	0.617283951
0.382716049	0.543209877
0.382716049	0.543209877
0.395061728	0.530864198
0.481481481	0.444444444
0.407407407	0.518518519
0.333333333	0.592592593
0.444444444	0.481481481
0.358024691	0.567901235
0.333333333	0.592592593
0.395061728	0.530864198
0.444444444	0.481481481
0.308641975	0.617283951
0.419753086	0.50617284
0.395061728	0.530864198
0.50617284	0.419753086
0.358024691	0.567901235
0.432098765	0.49382716
0.382716049	0.543209877
0.308641975	0.617283951
0.395061728	0.530864198
0.320987654	0.604938272
0.395061728	0.530864198
0.382716049	0.543209877
0.320987654	0.604938272
0.407407407	0.518518519
0.37037037	0.555555556
0.444444444	0.481481481
0.382716049	0.543209877
0.469135802	0.456790123
0.37037037	0.555555556
0.271604938	0.654320988
0.358024691	0.567901235
0.444444444	0.481481481
0.444444444	0.481481481
0.407407407	0.518518519
0.296296296	0.62962963
0.407407407	0.518518519
0.407407407	0.518518519
0.469135802	0.456790123
0.333333333	0.592592593
0.382716049	0.543209877
0.382716049	0.543209877
0.333333333	0.592592593
0.395061728	0.530864198
0.469135802	0.456790123
0.382716049	0.543209877
0.481481481	0.444444444
0.419753086	0.50617284
0.308641975	0.617283951
0.382716049	0.543209877
0.407407407	0.518518519
0.419753086	0.50617284
0.345679012	0.580246914
0.50617284	0.419753086
0.444444444	0.481481481
0.407407407	0.518518519
0.382716049	0.543209877
0.358024691	0.567901235
0.333333333	0.592592593
0.432098765	0.49382716
0.407407407	0.518518519
0.259259259	0.666666667
0.419753086	0.50617284
0.382716049	0.543209877
0.382716049	0.543209877
0.444444444	0.481481481
0.419753086	0.50617284
0.358024691	0.567901235
0.382716049	0.543209877
0.320987654	0.604938272
0.382716049	0.543209877
0.395061728	0.530864198
0.382716049	0.543209877
0.345679012	0.580246914
0.432098765	0.49382716
0.382716049	0.543209877
0.37037037	0.555555556
0.382716049	0.543209877
0.456790123	0.469135802
0.333333333	0.592592593
0.308641975	0.617283951
0.382716049	0.543209877
0.395061728	0.530864198
0.271604938	0.654320988
0.407407407	0.518518519
0.37037037	0.555555556
0.358024691	0.567901235
0.419753086	0.50617284
0.407407407	0.518518519
0.395061728	0.530864198
0.419753086	0.50617284
0.358024691	0.567901235
0.345679012	0.580246914
0.358024691	0.567901235
0.37037037	0.555555556
0.308641975	0.617283951
0.407407407	0.518518519
0.358024691	0.567901235
0.37037037	0.555555556
0.37037037	0.555555556
0.518518519	0.407407407
0.308641975	0.617283951
0.419753086	0.50617284
0.333333333	0.592592593
0.444444444	0.481481481
0.395061728	0.530864198
0.308641975	0.617283951
0.320987654	0.604938272
0.456790123	0.469135802
0.432098765	0.49382716
0.320987654	0.604938272
0.358024691	0.567901235
0.407407407	0.518518519
0.469135802	0.456790123
0.382716049	0.543209877
0.37037037	0.555555556
0.333333333	0.592592593
0.358024691	0.567901235
0.419753086	0.50617284
0.333333333	0.592592593
0.320987654	0.604938272
0.407407407	0.518518519
0.407407407	0.518518519
0.296296296	0.62962963
0.333333333	0.592592593
0.358024691	0.567901235
0.333333333	0.592592593
0.37037037	0.555555556
0.37037037	0.555555556
0.407407407	0.518518519
0.432098765	0.49382716
0.333333333	0.592592593
0.395061728	0.530864198
0.530864198	0.395061728
0.444444444	0.481481481
0.407407407	0.518518519
0.320987654	0.604938272
0.382716049	0.543209877
0.333333333	0.592592593
0.296296296	0.62962963
0.296296296	0.62962963
0.469135802	0.456790123
0.432098765	0.49382716
0.456790123	0.469135802
0.395061728	0.530864198
0.481481481	0.444444444
0.469135802	0.456790123
0.333333333	0.592592593
0.407407407	0.518518519
0.395061728	0.530864198
0.382716049	0.543209877
0.444444444	0.481481481
0.320987654	0.604938272
0.308641975	0.617283951
0.382716049	0.543209877
0.419753086	0.50617284
0.432098765	0.49382716
0.382716049	0.543209877
0.419753086	0.50617284
0.444444444	0.481481481
0.395061728	0.530864198
0.432098765	0.49382716
0.395061728	0.530864198
0.308641975	0.617283951
0.333333333	0.592592593
0.432098765	0.49382716
0.395061728	0.530864198
0.382716049	0.543209877
0.444444444	0.481481481
0.419753086	0.50617284
0.271604938	0.654320988
0.432098765	0.49382716
0.283950617	0.641975309
0.37037037	0.555555556
0.395061728	0.530864198
0.345679012	0.580246914
0.419753086	0.50617284
0.395061728	0.530864198
0.419753086	0.50617284
0.382716049	0.543209877
0.283950617	0.641975309
0.345679012	0.580246914
0.333333333	0.592592593
0.382716049	0.543209877
0.456790123	0.469135802
0.358024691	0.567901235
0.432098765	0.49382716
0.345679012	0.580246914
0.469135802	0.456790123
0.419753086	0.50617284
0.469135802	0.456790123
0.320987654	0.604938272
0.37037037	0.555555556
0.419753086	0.50617284
0.358024691	0.567901235
0.345679012	0.580246914
0.283950617	0.641975309
0.419753086	0.50617284
0.407407407	0.518518519
0.395061728	0.530864198
0.283950617	0.641975309
0.419753086	0.50617284
0.444444444	0.481481481
0.395061728	0.530864198
0.469135802	0.456790123
0.345679012	0.580246914
0.345679012	0.580246914
0.296296296	0.62962963
0.432098765	0.49382716
0.333333333	0.592592593
0.456790123	0.469135802
0.358024691	0.567901235
0.444444444	0.481481481
0.308641975	0.617283951
0.320987654	0.604938272
0.395061728	0.530864198
0.395061728	0.530864198
0.358024691	0.567901235
0.345679012	0.580246914
0.432098765	0.49382716
0.37037037	0.555555556
0.407407407	0.518518519
0.382716049	0.543209877
0.444444444	0.481481481
0.456790123	0.469135802
0.37037037	0.555555556
0.296296296	0.62962963
0.49382716	0.432098765
0.395061728	0.530864198
0.481481481	0.444444444
0.345679012	0.580246914
0.358024691	0.567901235
0.432098765	0.49382716
0.419753086	0.50617284
0.358024691	0.567901235
0.481481481	0.444444444
0.382716049	0.543209877
0.37037037	0.555555556
0.407407407	0.518518519
0.358024691	0.567901235
0.456790123	0.469135802
0.296296296	0.62962963
0.296296296	0.62962963
0.345679012	0.580246914
0.395061728	0.530864198
0.407407407	0.518518519
0.395061728	0.530864198
0.395061728	0.530864198
0.481481481	0.444444444
0.333333333	0.592592593
0.456790123	0.469135802
0.296296296	0.62962963
0.419753086	0.50617284
0.37037037	0.555555556
0.382716049	0.543209877
0.345679012	0.580246914
0.358024691	0.567901235
0.395061728	0.530864198
0.419753086	0.50617284
0.469135802	0.456790123
0.358024691	0.567901235
0.419753086	0.50617284
0.37037037	0.555555556
0.395061728	0.530864198
0.37037037	0.555555556
0.296296296	0.62962963
0.345679012	0.580246914
0.345679012	0.580246914
0.407407407	0.518518519
0.407407407	0.518518519
0.469135802	0.456790123
0.358024691	0.567901235
0.407407407	0.518518519
0.358024691	0.567901235
0.419753086	0.50617284
0.345679012	0.580246914
0.456790123	0.469135802
0.345679012	0.580246914
0.407407407	0.518518519
0.296296296	0.62962963
0.382716049	0.543209877
0.345679012	0.580246914
0.395061728	0.530864198
0.407407407	0.518518519
0.469135802	0.456790123
0.345679012	0.580246914
0.382716049	0.543209877
0.296296296	0.62962963
0.444444444	0.481481481
0.456790123	0.469135802
0.296296296	0.62962963
0.320987654	0.604938272
0.395061728	0.530864198
0.419753086	0.50617284
0.419753086	0.50617284
0.419753086	0.50617284
0.308641975	0.617283951
0.320987654	0.604938272
0.259259259	0.666666667
0.382716049	0.543209877
0.333333333	0.592592593
0.382716049	0.543209877
0.37037037	0.555555556
0.320987654	0.604938272
0.407407407	0.518518519
0.382716049	0.543209877
0.419753086	0.50617284
0.444444444	0.481481481
0.407407407	0.518518519
0.320987654	0.604938272
0.444444444	0.481481481
0.395061728	0.530864198
0.407407407	0.518518519
0.50617284	0.419753086
0.333333333	0.592592593
0.419753086	0.50617284
0.419753086	0.50617284
0.382716049	0.543209877
0.407407407	0.518518519
0.419753086	0.50617284
0.444444444	0.481481481
0.358024691	0.567901235
0.382716049	0.543209877
0.37037037	0.555555556
0.395061728	0.530864198
0.407407407	0.518518519
0.419753086	0.50617284
0.382716049	0.543209877
0.444444444	0.481481481
0.432098765	0.49382716
0.37037037	0.555555556
0.395061728	0.530864198
0.432098765	0.49382716
0.432098765	0.49382716
0.296296296	0.62962963
0.37037037	0.555555556
0.407407407	0.518518519
0.320987654	0.604938272
0.419753086	0.50617284
0.345679012	0.580246914
0.481481481	0.444444444
0.333333333	0.592592593
0.432098765	0.49382716
0.407407407	0.518518519
0.358024691	0.567901235
0.407407407	0.518518519
0.407407407	0.518518519
0.358024691	0.567901235
0.395061728	0.530864198
0.37037037	0.555555556
0.444444444	0.481481481
0.407407407	0.518518519
0.407407407	0.518518519
0.382716049	0.543209877
0.382716049	0.543209877
0.407407407	0.518518519
0.382716049	0.543209877
0.456790123	0.469135802
0.358024691	0.567901235
0.333333333	0.592592593
0.37037037	0.555555556
0.432098765	0.49382716
0.37037037	0.555555556
0.395061728	0.530864198
0.37037037	0.555555556
0.419753086	0.50617284
0.432098765	0.49382716
0.49382716	0.432098765
0.567901235	0.358024691
0.308641975	0.617283951
0.37037037	0.555555556
0.382716049	0.543209877
0.296296296	0.62962963
0.345679012	0.580246914
0.358024691	0.567901235
0.345679012	0.580246914
0.543209877	0.382716049
0.395061728	0.530864198
0.444444444	0.481481481
0.320987654	0.604938272
0.345679012	0.580246914
0.320987654	0.604938272
0.358024691	0.567901235
0.395061728	0.530864198
0.407407407	0.518518519
0.432098765	0.49382716
0.320987654	0.604938272
0.382716049	0.543209877
0.382716049	0.543209877
0.37037037	0.555555556
0.382716049	0.543209877
0.358024691	0.567901235
0.395061728	0.530864198
0.444444444	0.481481481
0.50617284	0.419753086
0.37037037	0.555555556
0.358024691	0.567901235
0.37037037	0.555555556
0.345679012	0.580246914
0.419753086	0.50617284
0.395061728	0.530864198
0.358024691	0.567901235
0.407407407	0.518518519
0.333333333	0.592592593
0.419753086	0.50617284
0.333333333	0.592592593
0.444444444	0.481481481
0.444444444	0.481481481
0.432098765	0.49382716
0.419753086	0.50617284
0.382716049	0.543209877
0.382716049	0.543209877
0.37037037	0.555555556
0.419753086	0.50617284
0.283950617	0.641975309
0.358024691	0.567901235
0.382716049	0.543209877
0.444444444	0.481481481
0.333333333	0.592592593
0.382716049	0.543209877
0.333333333	0.592592593
0.333333333	0.592592593
0.296296296	0.62962963
0.308641975	0.617283951
0.432098765	0.49382716
0.382716049	0.543209877
0.407407407	0.518518519
0.382716049	0.543209877
0.333333333	0.592592593
0.382716049	0.543209877
0.345679012	0.580246914
0.345679012	0.580246914
0.432098765	0.49382716
0.320987654	0.604938272
0.358024691	0.567901235
0.456790123	0.469135802
0.444444444	0.481481481
0.345679012	0.580246914
0.37037037	0.555555556
0.395061728	0.530864198
0.444444444	0.481481481
0.382716049	0.543209877
0.271604938	0.654320988
0.407407407	0.518518519
0.444444444	0.481481481
0.345679012	0.580246914
0.358024691	0.567901235
0.345679012	0.580246914
0.382716049	0.543209877
0.407407407	0.518518519
0.407407407	0.518518519
0.444444444	0.481481481
0.296296296	0.62962963
0.432098765	0.49382716
0.395061728	0.530864198
0.432098765	0.49382716
0.345679012	0.580246914
0.419753086	0.50617284
0.456790123	0.469135802
0.358024691	0.567901235
0.432098765	0.49382716
0.358024691	0.567901235
0.49382716	0.432098765
0.395061728	0.530864198
0.333333333	0.592592593
0.333333333	0.592592593
0.407407407	0.518518519
0.345679012	0.580246914
0.456790123	0.469135802
0.407407407	0.518518519
0.395061728	0.530864198
0.37037037	0.555555556
0.296296296	0.62962963
0.358024691	0.567901235
0.481481481	0.444444444
0.407407407	0.518518519
0.407407407	0.518518519
0.333333333	0.592592593
0.432098765	0.49382716
0.345679012	0.580246914
0.395061728	0.530864198
0.407407407	0.518518519
0.37037037	0.555555556
0.407407407	0.518518519
0.432098765	0.49382716
0.345679012	0.580246914
0.345679012	0.580246914
0.345679012	0.580246914
0.358024691	0.567901235
0.296296296	0.62962963
0.37037037	0.555555556
0.37037037	0.555555556
0.444444444	0.481481481
0.320987654	0.604938272
0.37037037	0.555555556
0.37037037	0.555555556
0.333333333	0.592592593
0.333333333	0.592592593
0.37037037	0.555555556
0.419753086	0.50617284
0.395061728	0.530864198
0.419753086	0.50617284
0.283950617	0.641975309
0.320987654	0.604938272
0.456790123	0.469135802
0.419753086	0.50617284
0.432098765	0.49382716
0.395061728	0.530864198
0.345679012	0.580246914
0.444444444	0.481481481
0.419753086	0.50617284
0.456790123	0.469135802
0.432098765	0.49382716
0.37037037	0.555555556
0.37037037	0.555555556
0.395061728	0.530864198
0.382716049	0.543209877
0.345679012	0.580246914
0.407407407	0.518518519
0.395061728	0.530864198
0.419753086	0.50617284
0.37037037	0.555555556
0.320987654	0.604938272
0.456790123	0.469135802
0.395061728	0.530864198
0.407407407	0.518518519
0.432098765	0.49382716
0.382716049	0.543209877
0.444444444	0.481481481
0.407407407	0.518518519
0.308641975	0.617283951
0.481481481	0.444444444
0.308641975	0.617283951
0.432098765	0.49382716
0.395061728	0.530864198
0.259259259	0.666666667
0.296296296	0.62962963
0.320987654	0.604938272
0.345679012	0.580246914
0.481481481	0.444444444
0.419753086	0.50617284
0.469135802	0.456790123
0.407407407	0.518518519
0.444444444	0.481481481
0.333333333	0.592592593
0.382716049	0.543209877
0.358024691	0.567901235
0.395061728	0.530864198
0.469135802	0.456790123
0.432098765	0.49382716
0.456790123	0.469135802
0.395061728	0.530864198
0.37037037	0.555555556
0.308641975	0.617283951
0.407407407	0.518518519
0.37037037	0.555555556
0.469135802	0.456790123
0.395061728	0.530864198
0.456790123	0.469135802
0.407407407	0.518518519
0.49382716	0.432098765
0.37037037	0.555555556
0.382716049	0.543209877
0.50617284	0.419753086
0.308641975	0.617283951
0.382716049	0.543209877
0.444444444	0.481481481
0.407407407	0.518518519
0.432098765	0.49382716
0.395061728	0.530864198
0.358024691	0.567901235
0.395061728	0.530864198
0.345679012	0.580246914
0.382716049	0.543209877
0.345679012	0.580246914
0.419753086	0.50617284
0.407407407	0.518518519
0.469135802	0.456790123
0.320987654	0.604938272
0.345679012	0.580246914
0.382716049	0.543209877
0.407407407	0.518518519
0.333333333	0.592592593
0.395061728	0.530864198
0.382716049	0.543209877
0.333333333	0.592592593
0.444444444	0.481481481
0.320987654	0.604938272
0.432098765	0.49382716
0.481481481	0.444444444
0.382716049	0.543209877
0.358024691	0.567901235
0.444444444	0.481481481
0.382716049	0.543209877
0.37037037	0.555555556
0.382716049	0.543209877
0.407407407	0.518518519
0.382716049	0.543209877
0.358024691	0.567901235
0.395061728	0.530864198
0.530864198	0.395061728
0.345679012	0.580246914
0.345679012	0.580246914
0.296296296	0.62962963
0.382716049	0.543209877
0.333333333	0.592592593
0.444444444	0.481481481
0.345679012	0.580246914
0.419753086	0.50617284
0.382716049	0.543209877
0.432098765	0.49382716
0.345679012	0.580246914
0.333333333	0.592592593
0.382716049	0.543209877
0.333333333	0.592592593
0.333333333	0.592592593
0.481481481	0.444444444
0.283950617	0.641975309
0.456790123	0.469135802
0.395061728	0.530864198
0.407407407	0.518518519
0.469135802	0.456790123
0.419753086	0.50617284
0.419753086	0.50617284
0.320987654	0.604938272
0.320987654	0.604938272
0.456790123	0.469135802
0.283950617	0.641975309
0.395061728	0.530864198
0.382716049	0.543209877
0.49382716	0.432098765
0.382716049	0.543209877
0.345679012	0.580246914
0.469135802	0.456790123
0.395061728	0.530864198
0.444444444	0.481481481
0.37037037	0.555555556
0.308641975	0.617283951
0.37037037	0.555555556
0.407407407	0.518518519
0.333333333	0.592592593
0.345679012	0.580246914
0.456790123	0.469135802
0.419753086	0.50617284
0.395061728	0.530864198
0.395061728	0.530864198
0.320987654	0.604938272
0.37037037	0.555555556
0.345679012	0.580246914
0.271604938	0.654320988
0.444444444	0.481481481
0.382716049	0.543209877
0.432098765	0.49382716
0.432098765	0.49382716
0.308641975	0.617283951
0.271604938	0.654320988
0.395061728	0.530864198
0.37037037	0.555555556
0.432098765	0.49382716
0.432098765	0.49382716
0.444444444	0.481481481
0.333333333	0.592592593
0.345679012	0.580246914
0.395061728	0.530864198
0.308641975	0.617283951
0.382716049	0.543209877
0.382716049	0.543209877
0.333333333	0.592592593
0.382716049	0.543209877
0.49382716	0.432098765
0.395061728	0.530864198
0.419753086	0.50617284
0.432098765	0.49382716
0.308641975	0.617283951
0.395061728	0.530864198
0.432098765	0.49382716
0.37037037	0.555555556
0.37037037	0.555555556
0.320987654	0.604938272
0.37037037	0.555555556
0.456790123	0.469135802
0.320987654	0.604938272
0.358024691	0.567901235
0.37037037	0.555555556
0.49382716	0.432098765
0.407407407	0.518518519
0.320987654	0.604938272
0.382716049	0.543209877
0.444444444	0.481481481
0.345679012	0.580246914
0.395061728	0.530864198
0.407407407	0.518518519
0.308641975	0.617283951
0.382716049	0.543209877
0.358024691	0.567901235
0.333333333	0.592592593
0.419753086	0.50617284
0.37037037	0.555555556
0.469135802	0.456790123
0.395061728	0.530864198
0.407407407	0.518518519
0.543209877	0.382716049
0.345679012	0.580246914
0.407407407	0.518518519
0.358024691	0.567901235
0.407407407	0.518518519
0.456790123	0.469135802
0.37037037	0.555555556
0.395061728	0.530864198
0.407407407	0.518518519
0.37037037	0.555555556
0.407407407	0.518518519
0.333333333	0.592592593
0.358024691	0.567901235
0.395061728	0.530864198
0.432098765	0.49382716
0.382716049	0.543209877
0.37037037	0.555555556
0.358024691	0.567901235
0.419753086	0.50617284
0.320987654	0.604938272
0.419753086	0.50617284
0.407407407	0.518518519
0.333333333	0.592592593
0.24691358	0.679012346
0.37037037	0.555555556
0.37037037	0.555555556
0.345679012	0.580246914
0.345679012	0.580246914
0.333333333	0.592592593
0.382716049	0.543209877
0.345679012	0.580246914
0.296296296	0.62962963
0.432098765	0.49382716
0.296296296	0.62962963
0.456790123	0.469135802
0.320987654	0.604938272
0.358024691	0.567901235
0.49382716	0.432098765
0.395061728	0.530864198
0.358024691	0.567901235
0.296296296	0.62962963
0.395061728	0.530864198
0.419753086	0.50617284
0.395061728	0.530864198
0.382716049	0.543209877
0.308641975	0.617283951
0.382716049	0.543209877
0.308641975	0.617283951
0.419753086	0.50617284
0.37037037	0.555555556
0.395061728	0.530864198
0.407407407	0.518518519
0.308641975	0.617283951
0.395061728	0.530864198
0.358024691	0.567901235
0.395061728	0.530864198
0.469135802	0.456790123
0.407407407	0.518518519
0.456790123	0.469135802
0.432098765	0.49382716
0.345679012	0.580246914
0.481481481	0.444444444
0.37037037	0.555555556
0.382716049	0.543209877
0.37037037	0.555555556
0.419753086	0.50617284
0.345679012	0.580246914
0.419753086	0.50617284
0.37037037	0.555555556
0.259259259	0.666666667
0.296296296	0.62962963
0.358024691	0.567901235
0.382716049	0.543209877
0.283950617	0.641975309
0.333333333	0.592592593
0.382716049	0.543209877
0.444444444	0.481481481
0.407407407	0.518518519
0.419753086	0.50617284
0.37037037	0.555555556
0.469135802	0.456790123
0.271604938	0.654320988
0.382716049	0.543209877
0.308641975	0.617283951
0.444444444	0.481481481
0.37037037	0.555555556
0.481481481	0.444444444
0.283950617	0.641975309
0.320987654	0.604938272
0.456790123	0.469135802
0.49382716	0.432098765
0.395061728	0.530864198
0.382716049	0.543209877
0.382716049	0.543209877
0.419753086	0.50617284
0.395061728	0.530864198
0.382716049	0.543209877
0.37037037	0.555555556
0.358024691	0.567901235
0.456790123	0.469135802
0.444444444	0.481481481
0.456790123	0.469135802
0.37037037	0.555555556
0.308641975	0.617283951
0.345679012	0.580246914
0.407407407	0.518518519
0.432098765	0.49382716
0.345679012	0.580246914
0.37037037	0.555555556
0.444444444	0.481481481
0.345679012	0.580246914
0.49382716	0.432098765
0.444444444	0.481481481
0.296296296	0.62962963
0.444444444	0.481481481
0.37037037	0.555555556
0.222222222	0.703703704
0.358024691	0.567901235
0.469135802	0.456790123
0.37037037	0.555555556
0.37037037	0.555555556
0.382716049	0.543209877
0.358024691	0.567901235
0.395061728	0.530864198
0.407407407	0.518518519
0.395061728	0.530864198
0.419753086	0.50617284
0.320987654	0.604938272
0.333333333	0.592592593
0.358024691	0.567901235
0.333333333	0.592592593
0.419753086	0.50617284
0.283950617	0.641975309
0.333333333	0.592592593
0.358024691	0.567901235
0.358024691	0.567901235
0.407407407	0.518518519
0.345679012	0.580246914
0.37037037	0.555555556
0.456790123	0.469135802
0.358024691	0.567901235
0.432098765	0.49382716
0.469135802	0.456790123
0.419753086	0.50617284
0.320987654	0.604938272
0.358024691	0.567901235
0.358024691	0.567901235
0.382716049	0.543209877
0.296296296	0.62962963
0.320987654	0.604938272
0.345679012	0.580246914
0.358024691	0.567901235
0.358024691	0.567901235
0.395061728	0.530864198
0.358024691	0.567901235
0.444444444	0.481481481
0.407407407	0.518518519
0.296296296	0.62962963
0.345679012	0.580246914
0.419753086	0.50617284
[truncated: 28,001 more rows]
