# Supplementary material for: Cortico-autonomic local arousals and heightened somatosensory arousability during NREMS of mice in neuropathic pain
Source: eLife. 2021 Jul 6;10:e65835. doi: 10.7554/eLife.65835 (PMC8291975; doi:10.7554/eLife.65835)
Supplement: Figure 8—source data 1. — There is one .csv file for each panel. Additionally, a commented .pdf file with normality test, test statistics, and p values is provided. [file elife-65835-fig8-data1.zip]

Archive with 5 entries (4 files):
- Figure_8/
- Figure_8/8D.csv
- Figure_8/8E.csv
- Figure_8/Figure_8.pdf
- Figure_8/README.txt
