# Supplementary material for: Cortico-autonomic local arousals and heightened somatosensory arousability during NREMS of mice in neuropathic pain
Source: eLife. 2021 Jul 6;10:e65835. doi: 10.7554/eLife.65835 (PMC8291975; doi:10.7554/eLife.65835)
Supplement: Figure 8—source data 1. — There is one .csv file for each panel. Additionally, a commented .pdf file with normality test, test statistics, and p values is provided. [file elife-65835-fig8-data1.zip › Figure_8/8D.csv]

ani	sni	period	propWakeup
1	1	1	0.547169811320755
2	1	1	0.53845652173913
3	0	1	0.502022672212826
4	0	1	0.441805560157726
5	1	1	0.618589743589744
6	0	1	0.425388265746333
7	0	1	0.349169951485749
8	1	1	0.488733001930899
9	0	1	0.410211545867587
10	0	1	0.486316730545448
11	1	1	0.526301226540309
12	0	1	0.413989464144103
13	0	1	0.528704393149665
14	1	1	0.612769867628307
15	1	1	0.45452123077318
16	1	1	0.534835531082452
1	1	2	0.661538461538462
2	1	2	0.629351851851852
3	0	2	0.620392156862745
4	0	2	0.597884809083417
5	1	2	0.710160642570281
6	0	2	0.492388803680982
7	0	2	0.465344938749194
8	1	2	0.5943515704154
9	0	2	0.507246376811594
10	0	2	0.517858998852927
11	1	2	0.611885841385386
12	0	2	0.451579225136694
13	0	2	0.619047619047619
14	1	2	0.731719673544291
15	1	2	0.52577870750376
16	1	2	0.641619885239563
