# Supplementary material for: Cortico-autonomic local arousals and heightened somatosensory arousability during NREMS of mice in neuropathic pain
Source: eLife. 2021 Jul 6;10:e65835. doi: 10.7554/eLife.65835 (PMC8291975; doi:10.7554/eLife.65835)
Supplement: Figure 8—source data 1. — There is one .csv file for each panel. Additionally, a commented .pdf file with normality test, test statistics, and p values is provided. [file elife-65835-fig8-data1.zip › Figure_8/8E.csv]

sni v | Time >	0.5	1.5	2.5	3.5	4.5	5.5	6.5	7.5	8.5	9.5	10.5	11.5
true	0.23757764	0.5	0.461363636	0.373303167	0.60745614	0.619565217	0.532051282	0.533549784	0.635416667	0.560606061	0.605731225	0.583333333
true	0.558823529	0.555984556	0.671428571	0.513181818	0.557977332	0.612903226	0.635878489	0.5409699	0.661375661	0.526436782	0.59375	0.493548387
false	0.230855856	0.462566845	0.56054007	0.50129199	0.554285714	0.644268775	0.573159366	0.556418219	0.623076923	0.553571429	0.806949807	0.550505051
false	0.394736842	0.443778111	0.44047619	0.536129568	0.512152778	0.440503432	0.557747489	0.445574163	0.650928793	0.581481481	0.547297297	0.61
true	0.502979146	0.6	0.689285714	0.633223684	0.688242652	0.589015152	0.772058824	0.664335664	0.659610984	0.729166667	0.682461874	0.785714286
false	0.387931034	0.514718615	0.536036036	0.39217759	0.316558442	0.456746032	0.364130435	0.589225589	0.382440476	0.380434783	0.52676951	0.598039216
false	0.387096774	0.41191067	0.364919355	0.369909502	0.426587302	0.337797619	0.367895545	0.40625	0.311866126	0.438438438	0.436904762	0.51863354
true	0.507440476	0.472140762	0.578991597	0.399616858	0.523238381	0.484126984	0.483516484	0.451923077	0.735714286	0.52875	0.645737327	0.542608696
false	0.414141414	0.434649123	0.453869048	0.469102793	0.466600529	0.477060418	0.403295455	0.410506323	0.467024929	0.457884694	0.412104676	0.493333333
false	0.457555178	0.543253968	0.359060176	0.459477124	0.489304813	0.46101949	0.574438605	0.51692272	0.52835249	0.560045948	0.586500975	0.505068226
true	0.645439657	0.542087542	0.450425581	0.502175602	0.558147397	0.560834502	0.542687908	0.537698413	0.568496732	0.633023786	0.606957956	0.588888889
false	0.415384615	0.392361111	0.495582849	0.368794081	0.439791014	0.439766082	0.393162393	0.527972028	0.421738254	0.406666667	0.440740741	0.380730381
false	0.486324786	0.439750446	0.493003096	0.50971538	0.51012949	0.565535913	0.576238739	0.515800997	0.649114332	0.651725146	0.594405594	0.556845545
true	0.725365854	0.694784858	0.667682677	0.571277605	0.680410376	0.737681673	0.619507706	0.698646058	0.641120608	0.633971903	0.665550773	0.622639438
true	0.452069581	0.421356421	0.616477273	0.33973545	0.438672439	0.545977011	0.50089925	0.404388715	0.486177565	0.523702314	0.587301587	0.571674099
true	0.451909508	0.620606061	0.568025213	0.543981481	0.5437532	0.538918598	0.575332226	0.582852564	0.613189964	0.702957536	0.626719577	0.713882532
