# Supplementary material for: Cortico-autonomic local arousals and heightened somatosensory arousability during NREMS of mice in neuropathic pain
Source: eLife. 2021 Jul 6;10:e65835. doi: 10.7554/eLife.65835 (PMC8291975; doi:10.7554/eLife.65835)
Supplement: Source code 3. [file elife-65835-supp4.zip]

Archive with 2 entries (2 files):
- HilbertNREMSphase.m
- __MACOSX/._HilbertNREMSphase.m
